# Supplementary material for: High EMT Signature Score of Invasive Non-Small Cell Lung Cancer (NSCLC) Cells Correlates with NFκB Driven Colony-Stimulating Factor 2 (CSF2/GM-CSF) Secretion by Neighboring Stromal Fibroblasts
Source: PLoS One. 2015 Apr 28;10(4):e0124283. doi: 10.1371/journal.pone.0124283 (PMC4412534; doi:10.1371/journal.pone.0124283)
Supplement: S1 Table — Cell and histology type, origin and source of the respective cell lines are indicated. NF1/CAF1 and NF2/CAF2 are patient-matched pairs. (XLSX) [file pone.0124283.s011.xlsx]

## Sheet: Tabelle1
Cell Line Name	Cell Type	Organ	Histology Type	Source
NCI-H1437	NSCLC cell line	lung	adenocarcinoma	ATCC: CRL-5872
A549	NSCLC cell line	lung	squamous cell carcinoma	ATCC: CCL-185
NCI-H460	NSCLC cell line	lung	large cell	ATCC: HTB-177
NCI-H226	NSCLC cell line	lung	squamous cell carcinoma	ATCC: CRL-5826
Calu-1	NSCLC cell line	lung	carcinoma, epidermoid	ATCC: HTB-54
NCI-H157	NSCLC cell line	lung	squamous cell carcinoma	ATCC: CRL-5802
HDF	fibroblast	dermal	neonate	Innoprot: P10857
WI-38	fibroblast	lung	fetal	ATCC: CCL-75
IMR-90	fibroblast	lung	fetal	ATCC: CCL-186
THP-1	monocyte	peripheral blood	myeloid leukemia	ATCC: TIB-202
Normal Fibroblasts 1 (NF1)	fibroblast	lung	normal	H. van der Kuip/IKP-Stuttgart
Cancer-Associated Fibroblasts 1 (CAF1)	fibroblast	lung	adenocarcinoma	H. van der Kuip/IKP-Stuttgart
Normal Fibroblasts 2 (NF2)	fibroblast	lung	normal	H. van der Kuip/IKP-Stuttgart
Cancer-Associated Fibroblasts 2 (CAF2)	fibroblast	lung	adenosquamous carcinoma	H. van der Kuip/IKP-Stuttgart
