# Supplementary material for: High EMT Signature Score of Invasive Non-Small Cell Lung Cancer (NSCLC) Cells Correlates with NFκB Driven Colony-Stimulating Factor 2 (CSF2/GM-CSF) Secretion by Neighboring Stromal Fibroblasts
Source: PLoS One. 2015 Apr 28;10(4):e0124283. doi: 10.1371/journal.pone.0124283 (PMC4412534; doi:10.1371/journal.pone.0124283)
Supplement: S2 Table — Unless indicated otherwise, the list is based on the following data base and cited publications: http://www.bu.edu/nf-kb/gene-resources/target-genes/ (Boston List NFκB Target Genes).Takase et al., Clin Exp Nephrol (2008) 12: 181–188.Shelest et al., In Silico Biology (2003) 3: 71–79.Liu et al., Genome Res. (2003) 13: 654–661.Naamane et al., BMC Bioinformatics (2007) 8: 55. (XLSX) [file pone.0124283.s012.xlsx]

## Sheet: Table1
Gene Symbol	Ensembl Gene	Entrez Gene Id	Full Name / Function	Literature
AATK	ENSG00000181409	9625	apoptosis-associated tyrosine kinase [Source:HGNC Symbol;Acc:21]
ABCA1	ENSG00000165029	19	ATP-binding cassette, sub-family A (ABC1), member 1 [Source:HGNC Symbol;Acc:29]
ABCB1	ENSG00000085563	5243	ATP-binding cassette, sub-family B (MDR/TAP), member 1 [Source:HGNC Symbol;Acc:40]
ABCB4	ENSG00000005471	5244	ATP-binding cassette, sub-family B (MDR/TAP), member 4 [Source:HGNC Symbol;Acc:45]
ABCB9	ENSG00000150967	23457	ATP-binding cassette, sub-family B (MDR/TAP), member 9 [Source:HGNC Symbol;Acc:50]
ABCC6	ENSG00000091262	101930322	ATP-binding cassette, sub-family C (CFTR/MRP), member 6 [Source:HGNC Symbol;Acc:57]
ABCC8	ENSG00000006071	6833	ATP-binding cassette, sub-family C (CFTR/MRP), member 8 [Source:HGNC Symbol;Acc:59]
ABCG1	ENSG00000160179	9619	ATP-binding cassette, sub-family G (WHITE), member 1 [Source:HGNC Symbol;Acc:73]
ABCG5	ENSG00000138075	64240	ATP-binding cassette, sub-family G (WHITE), member 5 [Source:HGNC Symbol;Acc:13886]
ABCG8	ENSG00000143921	64241	ATP-binding cassette, sub-family G (WHITE), member 8 [Source:HGNC Symbol;Acc:13887]
ABHD17A	ENSG00000129968	81926	abhydrolase domain containing 17A [Source:HGNC Symbol;Acc:28756]
ABL1	ENSG00000097007	25	c-abl oncogene 1, non-receptor tyrosine kinase [Source:HGNC Symbol;Acc:76]
ACP5	ENSG00000102575	54	acid phosphatase 5, tartrate resistant [Source:HGNC Symbol;Acc:124]
ACTA2	ENSG00000107796	59	actin, alpha 2, smooth muscle, aorta [Source:HGNC Symbol;Acc:130]	Vittal et al., 2013 PLoS One. 8(10):e76451
ACTB	ENSG00000075624	60	Cytoplasmic beta-actin
ACTG1	ENSG00000184009	71	actin, gamma 1 [Source:HGNC Symbol;Acc:144]
ACTN1	ENSG00000072110	87	actinin, alpha 1 [Source:HGNC Symbol;Acc:163]
ADAM19	ENSG00000135074	8728	ADAM metallopeptidase domain 19 [Source:HGNC Symbol;Acc:197]
ADH1A	ENSG00000187758	124	alcohol dehydrogenase 1A (class I), alpha polypeptide [Source:HGNC Symbol;Acc:249]
ADORA1	ENSG00000163485	134	adenosine A1 receptor [Source:HGNC Symbol;Acc:262]
ADORA2A	ENSG00000128271	135	adenosine A2a receptor [Source:HGNC Symbol;Acc:263]
ADRA2A	ENSG00000150594	150	adrenoceptor alpha 2A [Source:HGNC Symbol;Acc:281]
ADRA2B	ENSG00000222040	151	adrenoceptor alpha 2B [Source:HGNC Symbol;Acc:282]
AFP	ENSG00000081051	174	alpha-fetoprotein [Source:HGNC Symbol;Acc:317]
AGER	ENSG00000204305	177	advanced glycosylation end product-specific receptor [Source:HGNC Symbol;Acc:320]
AGT	ENSG00000135744	183	angiotensinogen (serpin peptidase inhibitor, clade A, member 8) [Source:HGNC Symbol;Acc:333]
AHCTF1	ENSG00000153207	25909	AT hook containing transcription factor 1 [Source:HGNC Symbol;Acc:24618]
AICDA	ENSG00000111732	57379	activation-induced cytidine deaminase [Source:HGNC Symbol;Acc:13203]
AIM1	ENSG00000112297	202	absent in melanoma 1 [Source:HGNC Symbol;Acc:356]
AIM2	ENSG00000163568	9447	absent in melanoma 2 [Source:HGNC Symbol;Acc:357]
AIMP2	ENSG00000106305	7965	aminoacyl tRNA synthetase complex-interacting multifunctional protein 2 [Source:HGNC Symbol;Acc:20609]
AKR1B1	ENSG00000085662	231	aldo-keto reductase family 1, member B1 (aldose reductase) [Source:HGNC Symbol;Acc:381]	Ramana KV and Srivastava SK. 2006 Cytokine 36(3-4):115-22
AKR7A2	ENSG00000053371	8574	aldo-keto reductase family 7, member A2 (aflatoxin aldehyde reductase) [Source:HGNC Symbol;Acc:389]
AKT1	ENSG00000142208	207	v-akt murine thymoma viral oncogene homolog 1 [Source:HGNC Symbol;Acc:391]
ALAS1	ENSG00000023330	211	aminolevulinate, delta-, synthase 1 [Source:HGNC Symbol;Acc:396]
ALDH1L1	ENSG00000144908	10840	aldehyde dehydrogenase 1 family, member L1 [Source:HGNC Symbol;Acc:3978]
ALOX12	ENSG00000108839	239	arachidonate 12-lipoxygenase [Source:HGNC Symbol;Acc:429]
ALOX5	ENSG00000012779	240	arachidonate 5-lipoxygenase [Source:HGNC Symbol;Acc:435]
ALOX5AP	ENSG00000132965	241	arachidonate 5-lipoxygenase-activating protein [Source:HGNC Symbol;Acc:436]
ALS2CL	ENSG00000178038	259173	ALS2 C-terminal like [Source:HGNC Symbol;Acc:20605]
AMACR	ENSG00000242110	23600	alpha-methylacyl-CoA racemase [Source:HGNC Symbol;Acc:451]
AMH	ENSG00000104899	100423031	anti-Mullerian hormone [Source:HGNC Symbol;Acc:464]
AMIGO2	ENSG00000139211	347902	adhesion molecule with Ig-like domain 2 [Source:HGNC Symbol;Acc:24073]
AMPD2	ENSG00000116337	271	adenosine monophosphate deaminase 2 [Source:HGNC Symbol;Acc:469]
ANGPT1	ENSG00000154188	284	angiopoietin 1 [Source:HGNC Symbol;Acc:484]
ANGPTL2	ENSG00000136859	23452	angiopoietin-like 2 [Source:HGNC Symbol;Acc:490]	Horio et al., 2014 Arterioscler Thromb Vasc Biol. 34(4):790-800
ANKRD57	ENSG00000198142	65124	sosondowah ankyrin repeat domain family member C [Source:HGNC Symbol;Acc:26149]
AP1S2	ENSG00000182287	8905	adaptor-related protein complex 1, sigma 2 subunit [Source:HGNC Symbol;Acc:560]
APH1B	ENSG00000138613	83464	APH1B gamma secretase subunit [Source:HGNC Symbol;Acc:24080]
APITD1	ENSG00000175279	100526739	apoptosis-inducing, TAF9-like domain 1 [Source:HGNC Symbol;Acc:23163]
APOBEC2	ENSG00000124701	10930	apolipoprotein B mRNA editing enzyme, catalytic polypeptide-like 2 [Source:HGNC Symbol;Acc:605]
APOC3	ENSG00000110245	345	apolipoprotein C-III [Source:HGNC Symbol;Acc:610]
APOD	ENSG00000189058	347	apolipoprotein D [Source:HGNC Symbol;Acc:612]
APOE	ENSG00000130203	348	apolipoprotein E [Source:HGNC Symbol;Acc:613]
APP	ENSG00000142192	351	amyloid beta (A4) precursor protein [Source:HGNC Symbol;Acc:620]
APPL1	ENSG00000157500	26060	adaptor protein, phosphotyrosine interaction, PH domain and leucine zipper containing 1 [Source:HGNC Symbol;Acc:24035]
AQP4	ENSG00000171885	361	aquaporin 4 [Source:HGNC Symbol;Acc:637]
AR	ENSG00000169083	367	androgen receptor [Source:HGNC Symbol;Acc:644]
ARF5	ENSG00000004059	381	ADP ribosylation factoir 5
ARFRP1	ENSG00000101246	10139	ADP-ribosylation factor related protein 1 [Source:HGNC Symbol;Acc:662]
ARHGAP6	ENSG00000047648	395	Rho GTPase activating protein 6 [Source:HGNC Symbol;Acc:676]
ARL1	ENSG00000120805	400	ADP-ribosylation factor-like 1 [Source:HGNC Symbol;Acc:692]
ARPC5	ENSG00000162704	10092	actin related protein 2/3 complex, subunit 5, 16kDa [Source:HGNC Symbol;Acc:708]
ARRB2	ENSG00000141480	409	Beta-arrestin 2
ART1	ENSG00000129744	417	ADP-ribosyltransferase 1 [Source:HGNC Symbol;Acc:723]
ASCL1	ENSG00000139352	429	achaete-scute family bHLH transcription factor 1 [Source:HGNC Symbol;Acc:738]
ASPA	ENSG00000108381	443	aspartoacylase [Source:HGNC Symbol;Acc:756]
ASPH	ENSG00000198363	444	aspartate beta-hydroxylase [Source:HGNC Symbol;Acc:757]
ASRGL1	ENSG00000162174	80150	asparaginase like 1 [Source:HGNC Symbol;Acc:16448]
ASS1	ENSG00000130707	445	argininosuccinate synthase 1 [Source:HGNC Symbol;Acc:758]
ATP1A2	ENSG00000018625	477	ATPase, Na+/K+ transporting, alpha 2 polypeptide [Source:HGNC Symbol;Acc:800]
ATP5G1	ENSG00000159199	516	ATP synthase, H+ transporting, mitochondrial Fo complex, subunit C1 (subunit 9) [Source:HGNC Symbol;Acc:841]
ATP6V0A1	ENSG00000033627	535	ATPase, H+ transporting, lysosomal V0 subunit a1 [Source:HGNC Symbol;Acc:865]
ATPIF1	ENSG00000130770	93974	ATPase inhibitory factor 1 [Source:HGNC Symbol;Acc:871]
ATRNL1	ENSG00000107518	26033	attractin-like 1 [Source:HGNC Symbol;Acc:29063]
ATXN1	ENSG00000124788	6310	ataxin 1 [Source:HGNC Symbol;Acc:10548]
AVPR1B	ENSG00000198049	553	arginine vasopressin receptor 1B [Source:HGNC Symbol;Acc:896]
B2M	ENSG00000166710	567	beta-2-microglobulin [Source:HGNC Symbol;Acc:914]
B3GAT3	ENSG00000149541	26229	beta-1,3-glucuronyltransferase 3 (glucuronosyltransferase I) [Source:HGNC Symbol;Acc:923]
BACE1	ENSG00000186318	23621	beta-site APP-cleaving enzyme 1 [Source:HGNC Symbol;Acc:933]
BAX	ENSG00000087088	581	BCL2-associated X protein [Source:HGNC Symbol;Acc:959]
BBC3	ENSG00000105327	100422899	BCL2 binding component 3 [Source:HGNC Symbol;Acc:17868]
BCAT2	ENSG00000105552	587	branched chain amino-acid transaminase 2, mitochondrial [Source:HGNC Symbol;Acc:977]
BCL2	ENSG00000171791	596	B-cell CLL/lymphoma 2 [Source:HGNC Symbol;Acc:990]
BCL2A1	ENSG00000140379	597	BCL2-related protein A1 [Source:HGNC Symbol;Acc:991]
BCL2L1	ENSG00000171552	598	BCL2-like 1 [Source:HGNC Symbol;Acc:992]
BCL2L11	ENSG00000153094	10018	BCL2-like 11 (apoptosis facilitator) [Source:HGNC Symbol;Acc:994]
BCL3	ENSG00000069399	102465879	B-cell CLL/lymphoma 3 [Source:HGNC Symbol;Acc:998]
BCL7B	ENSG00000106635	9275	B-cell CLL/lymphoma 7B [Source:HGNC Symbol;Acc:1005]
BDKRB1	ENSG00000100739	623	bradykinin receptor B1 [Source:HGNC Symbol;Acc:1029]
BDKRB2	ENSG00000168398	624	bradykinin receptor B2 [Source:HGNC Symbol;Acc:1030]
BDNF	ENSG00000176697	627	brain-derived neurotrophic factor [Source:HGNC Symbol;Acc:1033]
BEX4	ENSG00000102409	56271	brain expressed, X-linked 4 [Source:HGNC Symbol;Acc:25475]
BGN	ENSG00000182492	633	biglycan [Source:HGNC Symbol;Acc:1044]
BLNK	ENSG00000095585	29760	B-cell linker [Source:HGNC Symbol;Acc:14211]
BMI1	ENSG00000168283	648	BMI1 polycomb ring finger oncogene [Source:HGNC Symbol;Acc:1066]
BMP2	ENSG00000125845	650	bone morphogenetic protein 2 [Source:HGNC Symbol;Acc:1069]
BMP4	ENSG00000125378	652	bone morphogenetic protein 4 [Source:HGNC Symbol;Acc:1071]
BNIP1	ENSG00000113734	662	BCL2/adenovirus E1B 19kDa interacting protein 1 [Source:HGNC Symbol;Acc:1082]
BNIP3	ENSG00000176171	664	BCL2/adenovirus E1B 19kDa interacting protein 3 [Source:HGNC Symbol;Acc:1084]
BOLA2B	ENSG00000169627	654483	bolA family member 2B [Source:HGNC Symbol;Acc:32479]
BPGM	ENSG00000172331	669	2,3-bisphosphoglycerate mutase [Source:HGNC Symbol;Acc:1093]
BRCA2	ENSG00000139618	675	breast cancer 2, early onset [Source:HGNC Symbol;Acc:1101]
BST2	ENSG00000130303	684	bone marrow stromal cell antigen 2 [Source:HGNC Symbol;Acc:1119]
BTK	ENSG00000010671	695	Bruton agammaglobulinemia tyrosine kinase [Source:HGNC Symbol;Acc:1133]
BTRC	ENSG00000166167	8945	beta-transducin repeat containing E3 ubiquitin protein ligase [Source:HGNC Symbol;Acc:1144]
BUB3	ENSG00000154473	9184	BUB3 mitotic checkpoint protein [Source:HGNC Symbol;Acc:1151]
C10orf119	ENSG00000197771	79892	minichromosome maintenance complex binding protein [Source:HGNC Symbol;Acc:25782]
C10orf57	ENSG00000133678	80195	transmembrane protein 254 [Source:HGNC Symbol;Acc:25804]
C15orf39	ENSG00000167173	56905	chromosome 15 open reading frame 39 [Source:HGNC Symbol;Acc:24497]
C18orf1	ENSG00000168675	753	low density lipoprotein receptor class A domain containing 4 [Source:HGNC Symbol;Acc:1224]
C19orf2	ENSG00000105176	8725	URI1, prefoldin-like chaperone [Source:HGNC Symbol;Acc:13236]
C1D	ENSG00000197223	10438	C1D nuclear receptor corepressor [Source:HGNC Symbol;Acc:29911]
C1orf2	ENSG00000160767	10712	family with sequence similarity 189, member B [Source:HGNC Symbol;Acc:1233]
C1orf35	ENSG00000143793	79169	chromosome 1 open reading frame 35 [Source:HGNC Symbol;Acc:19032]
C1orf63	ENSG00000117616	101928189	chromosome 1 open reading frame 63 [Source:HGNC Symbol;Acc:25234]
C20orf11	ENSG00000101193	54994	GID complex subunit 8 [Source:HGNC Symbol;Acc:15857]
C2CD2	ENSG00000157617	25966	C2 calcium-dependent domain containing 2 [Source:HGNC Symbol;Acc:1266]
C2orf47	ENSG00000162972	79568	chromosome 2 open reading frame 47 [Source:HGNC Symbol;Acc:26198]
C3	ENSG00000125730	718	complement component 3 [Source:HGNC Symbol;Acc:1318]
C4A	ENSG00000206340	721	complement component 4A (Rodgers blood group) [Source:HGNC Symbol;Acc:1323]
C4BPA	ENSG00000123838	722	complement component 4 binding protein, alpha [Source:HGNC Symbol;Acc:1325]
C7orf49	ENSG00000122783	78996	chromosome 7 open reading frame 49 [Source:HGNC Symbol;Acc:22432]
C9orf9	ENSG00000165698	11092	chromosome 9 open reading frame 9 [Source:HGNC Symbol;Acc:1367]
CA4	ENSG00000167434	762	carbonic anhydrase IV [Source:HGNC Symbol;Acc:1375]
CALCB	ENSG00000175868	797	calcitonin-related polypeptide beta [Source:HGNC Symbol;Acc:1438]
CALCR	ENSG00000004948	799	calcitonin receptor [Source:HGNC Symbol;Acc:1440]
CAMK2G	ENSG00000148660	818	calcium/calmodulin-dependent protein kinase II gamma [Source:HGNC Symbol;Acc:1463]
CAMTA2	ENSG00000108509	23125	calmodulin binding transcription activator 2 [Source:HGNC Symbol;Acc:18807]
CASP1	ENSG00000137752	834	caspase 1, apoptosis-related cysteine peptidase [Source:HGNC Symbol;Acc:1499]	Lee BC. and Lee J. 2014 Biochim Biophys Acta. 1842(3):446-62
CASP10	ENSG00000003400	843	caspase 10, apoptosis-related cysteine peptidase [Source:HGNC Symbol;Acc:1500]
CASP4	ENSG00000196954	837	caspase 4, apoptosis-related cysteine peptidase [Source:HGNC Symbol;Acc:1505]
CASP8	ENSG00000064012	841	caspase 8, apoptosis-related cysteine peptidase [Source:HGNC Symbol;Acc:1509]	Li et al., 2012 Cell Physiol Biochem. 30(4):889-97
CAST	ENSG00000153113	831	calpastatin [Source:HGNC Symbol;Acc:1515]
CAV1	ENSG00000105974	857	caveolin 1, caveolae protein, 22kDa [Source:HGNC Symbol;Acc:1527]
CAV2	ENSG00000105971	858	caveolin 2 [Source:HGNC Symbol;Acc:1528]
CBFA2T3	ENSG00000129993	863	core-binding factor, runt domain, alpha subunit 2; translocated to, 3 [Source:HGNC Symbol;Acc:1537]
CCL1	ENSG00000108702	6346	chemokine (C-C motif) ligand 1 [Source:HGNC Symbol;Acc:10609]
CCL15	ENSG00000267596	6359	chemokine (C-C motif) ligand 15 [Source:HGNC Symbol;Acc:10613]
CCL17	ENSG00000102970	6361	chemokine (C-C motif) ligand 17 [Source:HGNC Symbol;Acc:10615]
CCL19	ENSG00000172724	6363	chemokine (C-C motif) ligand 19 [Source:HGNC Symbol;Acc:10617]
CCL2	ENSG00000108691	6347	chemokine (C-C motif) ligand 2 [Source:HGNC Symbol;Acc:10618]
CCL20	ENSG00000115009	6364	chemokine (C-C motif) ligand 20 [Source:HGNC Symbol;Acc:10619]
CCL22	ENSG00000102962	6367	chemokine (C-C motif) ligand 22 [Source:HGNC Symbol;Acc:10621]
CCL23	ENSG00000167236	6368	chemokine (C-C motif) ligand 23 [Source:HGNC Symbol;Acc:10622]
CCL28	ENSG00000151882	56477	chemokine (C-C motif) ligand 28 [Source:HGNC Symbol;Acc:17700]
CCL3	ENSG00000006075	6348	chemokine (C-C motif) ligand 3 [Source:HGNC Symbol;Acc:10627]
CCL4	ENSG00000129277	6351	chemokine (C-C motif) ligand 4 [Source:HGNC Symbol;Acc:10630]
CCL4L2	ENSG00000197262	388372	chemokine (C-C motif) ligand 4-like 2 [Source:HGNC Symbol;Acc:24066]
CCL5	ENSG00000161570	6352	chemokine (C-C motif) ligand 5 [Source:HGNC Symbol;Acc:10632]
CCND1	ENSG00000110092	595	cyclin D1 [Source:HGNC Symbol;Acc:1582]
CCND2	ENSG00000118971	894	cyclin D2 [Source:HGNC Symbol;Acc:1583]
CCND3	ENSG00000112576	896	cyclin D3 [Source:HGNC Symbol;Acc:1585]
CCR5	ENSG00000160791	1234	chemokine (C-C motif) receptor 5 (gene/pseudogene) [Source:HGNC Symbol;Acc:1606]
CCR7	ENSG00000126353	1236	chemokine (C-C motif) receptor 7 [Source:HGNC Symbol;Acc:1608]
CD209	ENSG00000090659	30835	CD209 molecule [Source:HGNC Symbol;Acc:1641]
CD274	ENSG00000120217	29126	CD274 molecule [Source:HGNC Symbol;Acc:17635]
CD38	ENSG00000004468	952	CD38 molecule [Source:HGNC Symbol;Acc:1667]
CD3G	ENSG00000160654	917	CD3g molecule, gamma (CD3-TCR complex) [Source:HGNC Symbol;Acc:1675]
CD40	ENSG00000101017	958	CD40 molecule, TNF receptor superfamily member 5 [Source:HGNC Symbol;Acc:11919]
CD40LG	ENSG00000102245	959	CD40 ligand [Source:HGNC Symbol;Acc:11935]
CD48	ENSG00000117091	962	CD48 molecule [Source:HGNC Symbol;Acc:1683]
CD58	ENSG00000116815	965	CD58 molecule [Source:HGNC Symbol;Acc:1688]
CD69	ENSG00000110848	969	CD69 molecule [Source:HGNC Symbol;Acc:1694]
CD80	ENSG00000121594	941	CD80 molecule [Source:HGNC Symbol;Acc:1700]
CD83	ENSG00000112149	9308	CD83 molecule [Source:HGNC Symbol;Acc:1703]
CD86	ENSG00000114013	942	CD86 molecule [Source:HGNC Symbol;Acc:1705]
CD99	ENSG00000002586	4267	CD99 molecule [Source:HGNC Symbol;Acc:7082]
CDC37	ENSG00000105401	11140	cell division cycle 37 [Source:HGNC Symbol;Acc:1735]
CDIPT	ENSG00000103502	10423	CDP-diacylglycerol--inositol 3-phosphatidyltransferase [Source:HGNC Symbol;Acc:1769]
CDK10	ENSG00000185324	8558	cyclin-dependent kinase 10 [Source:HGNC Symbol;Acc:1770]
CDKN1A	ENSG00000124762	1026	cyclin-dependent kinase inhibitor 1A (p21, Cip1) [Source:HGNC Symbol;Acc:1784]
CDX1	ENSG00000113722	1044	caudal type homeobox 1 [Source:HGNC Symbol;Acc:1805]
CEBPD	ENSG00000221869	1052	CCAAT/enhancer binding protein (C/EBP), delta [Source:HGNC Symbol;Acc:1835]
CENPO	ENSG00000138031	109	adenylate cyclase 3 [Source:HGNC Symbol;Acc:234]
CFB	ENSG00000204359	629	complement factor B [Source:HGNC Symbol;Acc:1037]
CFH	ENSG00000000971	3075	complement factor H [Source:HGNC Symbol;Acc:4883]	Pogue et al., 2009 J Inorg Biochem. 103(11):1591-5
CFLAR	ENSG00000003402	8837	CASP8 and FADD-like apoptosis regulator [Source:HGNC Symbol;Acc:1876]
CHD4	ENSG00000111642	1108	chromodomain helicase DNA binding protein 4 [Source:HGNC Symbol;Acc:1919]
CHFR	ENSG00000072609	55743	checkpoint with forkhead and ring finger domains, E3 ubiquitin protein ligase [Source:HGNC Symbol;Acc:20455]
CHI3L1	ENSG00000133048	1116	chitinase 3-like 1 (cartilage glycoprotein-39) [Source:HGNC Symbol;Acc:1932]
CHI3L2	ENSG00000064886	1117	chitinase 3-like 2 [Source:HGNC Symbol;Acc:1933]
CHMP2A	ENSG00000130724	27243	charged multivesicular body protein 2A [Source:HGNC Symbol;Acc:30216]
CHPF	ENSG00000123989	79586	chondroitin polymerizing factor [Source:HGNC Symbol;Acc:24291]
CHRM1	ENSG00000168539	1128	cholinergic receptor, muscarinic 1 [Source:HGNC Symbol;Acc:1950]
CHRNA6	ENSG00000147434	8973	cholinergic receptor, nicotinic, alpha 6 (neuronal) [Source:HGNC Symbol;Acc:15963]
CHTOP	ENSG00000160679	26097	chromatin target of PRMT1 [Source:HGNC Symbol;Acc:24511]
CIZ1	ENSG00000148337	25792	CDKN1A interacting zinc finger protein 1 [Source:HGNC Symbol;Acc:16744]
CKAP4	ENSG00000136026	10970	cytoskeleton-associated protein 4 [Source:HGNC Symbol;Acc:16991]
CLDN2	ENSG00000165376	9075	claudin 2 [Source:HGNC Symbol;Acc:2041]
CLGN	ENSG00000153132	1047	calmegin [Source:HGNC Symbol;Acc:2060]
CLIC4	ENSG00000169504	25932	chloride intracellular channel 4 [Source:HGNC Symbol;Acc:13518]
CLNS1A	ENSG00000074201	1207	chloride channel, nucleotide-sensitive, 1A [Source:HGNC Symbol;Acc:2080]
CLU	ENSG00000120885	1191	Clusterin
CNKSR1	ENSG00000142675	10256	connector enhancer of kinase suppressor of Ras 1 [Source:HGNC Symbol;Acc:19700]
CNNM3	ENSG00000168763	26505	cyclin M3 [Source:HGNC Symbol;Acc:104]
CNOT1	ENSG00000125107	23019	CCR4-NOT transcription complex, subunit 1 [Source:HGNC Symbol;Acc:7877]
COL1A1	ENSG00000108821	1277	collagen, type I, alpha 1 [Source:HGNC Symbol;Acc:2197]	Bigot et al., 2012 J Invest Dermatol. 132(10):2360-7
COL1A2	ENSG00000164692	1278	collagen, type I, alpha 2 [Source:HGNC Symbol;Acc:2198]
COL3A1	ENSG00000168542	1281	collagen, type III, alpha 1 [Source:HGNC Symbol;Acc:2201]	Yang et al., 2013 Int J Med Sci. 10(7):812-24
COL7A1	ENSG00000114270	1294	collagen, type VII, alpha 1 [Source:HGNC Symbol;Acc:2214]
CPA1	ENSG00000091704	1357	carboxypeptidase A1 (pancreatic) [Source:HGNC Symbol;Acc:2296]
CR2	ENSG00000117322	1380	complement component (3d/Epstein Barr virus) receptor 2 [Source:HGNC Symbol;Acc:2336]
CREB1	ENSG00000118260	1385	cAMP responsive element binding protein 1 [Source:HGNC Symbol;Acc:2345]
CREB3	ENSG00000107175	10488	cAMP responsive element binding protein 3 [Source:HGNC Symbol;Acc:2347]
CREBBP	ENSG00000005339	1387	CREB binding protein [Source:HGNC Symbol;Acc:2348]
CRP	ENSG00000132693	1401	C-reactive protein, pentraxin-related [Source:HGNC Symbol;Acc:2367]
CSF1	ENSG00000184371	1435	colony stimulating factor 1 (macrophage) [Source:HGNC Symbol;Acc:2432]
CSF2	ENSG00000164400	1437	colony stimulating factor 2 (granulocyte-macrophage) [Source:HGNC Symbol;Acc:2434]
CSF3	ENSG00000108342	1440	colony stimulating factor 3 (granulocyte) [Source:HGNC Symbol;Acc:2438]
CSN3	ENSG00000171209	1448	casein kappa [Source:HGNC Symbol;Acc:2446]	Hong et al., 2001 FEBS Lett. 499(1-2):133-6
CTBP1	ENSG00000159692	1487	C-terminal binding protein 1 [Source:HGNC Symbol;Acc:2494]
CTDSP1	ENSG00000144579	58190	CTD (carboxy-terminal domain, RNA polymerase II, polypeptide A) small phosphatase 1 [Source:HGNC Symbol;Acc:21614]
CTNNAL1	ENSG00000119326	8727	catenin (cadherin-associated protein), alpha-like 1 [Source:HGNC Symbol;Acc:2512]
CTSB	ENSG00000164733	1508	cathepsin B [Source:HGNC Symbol;Acc:2527]
CTSS	ENSG00000163131	1520	cathepsin S [Source:HGNC Symbol;Acc:2545]	Muñoz A. and Costa M. 2013 Oxid Med Cell Longev. 2013:610950
CTSZ	ENSG00000101160	1522	cathepsin Z [Source:HGNC Symbol;Acc:2547]
CXCL1	ENSG00000163739	2919	chemokine (C-X-C motif) ligand 1 (melanoma growth stimulating activity, alpha) [Source:HGNC Symbol;Acc:4602]
CXCL10	ENSG00000169245	3627	chemokine (C-X-C motif) ligand 10 [Source:HGNC Symbol;Acc:10637]
CXCL11	ENSG00000169248	6373	chemokine (C-X-C motif) ligand 11 [Source:HGNC Symbol;Acc:10638]
CXCL2	ENSG00000081041	2920	chemokine (C-X-C motif) ligand 2 [Source:HGNC Symbol;Acc:4603]
CXCL3	ENSG00000163734	2921	chemokine (C-X-C motif) ligand 3 [Source:HGNC Symbol;Acc:4604]
CXCL5	ENSG00000163735	6374	chemokine (C-X-C motif) ligand 5 [Source:HGNC Symbol;Acc:10642]
CXCL6	ENSG00000124875	6372	chemokine (C-X-C motif) ligand 6 [Source:HGNC Symbol;Acc:10643]
CXCL9	ENSG00000138755	4283	chemokine (C-X-C motif) ligand 9 [Source:HGNC Symbol;Acc:7098]
CXorf21	ENSG00000120280	80231	chromosome X open reading frame 21 [Source:HGNC Symbol;Acc:25667]
CYB5A	ENSG00000166347	1528	cytochrome b5 type A (microsomal) [Source:HGNC Symbol;Acc:2570]
CYFIP1	ENSG00000068793	23191	cytoplasmic FMR1 interacting protein 1 [Source:HGNC Symbol;Acc:13759]
CYLD	ENSG00000083799	1540	cylindromatosis (turban tumor syndrome) [Source:HGNC Symbol;Acc:2584]
CYP19A1	ENSG00000137869	1588	cytochrome P450, family 19, subfamily A, polypeptide 1 [Source:HGNC Symbol;Acc:2594]
CYP27B1	ENSG00000111012	1594	cytochrome P450, family 27, subfamily B, polypeptide 1 [Source:HGNC Symbol;Acc:2606]
CYP2E1	ENSG00000130649	1571	cytochrome P450, family 2, subfamily E, polypeptide 1 [Source:HGNC Symbol;Acc:2631]
CYP7B1	ENSG00000172817	9420	cytochrome P450, family 7, subfamily B, polypeptide 1 [Source:HGNC Symbol;Acc:2652]
DALRD3	ENSG00000178149	55152	DALR anticodon binding domain containing 3 [Source:HGNC Symbol;Acc:25536]
DAP	ENSG00000112977	1611	death-associated protein [Source:HGNC Symbol;Acc:2672]
DARS	ENSG00000115866	1615	aspartyl-tRNA synthetase [Source:HGNC Symbol;Acc:2678]
DBP	ENSG00000105516	1628	D site of albumin promoter (albumin D-box) binding protein [Source:HGNC Symbol;Acc:2697]
DCAF16	ENSG00000163257	54876	DDB1 and CUL4 associated factor 16 [Source:HGNC Symbol;Acc:25987]
DCN	ENSG00000011465	1634	decorin [Source:HGNC Symbol;Acc:2705]	He et al., 2012 J Endod. 38(4):464-9
DCTN4	ENSG00000132912	51164	dynactin 4 (p62) [Source:HGNC Symbol;Acc:15518]
DCUN1D1	ENSG00000043093	54165	DCN1, defective in cullin neddylation 1, domain containing 1 [Source:HGNC Symbol;Acc:18184]
DGUOK	ENSG00000114956	1716	deoxyguanosine kinase [Source:HGNC Symbol;Acc:2858]
DHRS7B	ENSG00000109016	25979	dehydrogenase/reductase (SDR family) member 7B [Source:HGNC Symbol;Acc:24547]
DHRSX	ENSG00000169084	207063	dehydrogenase/reductase (SDR family) X-linked [Source:HGNC Symbol;Acc:18399]
DHX40	ENSG00000108406	79665	DEAH (Asp-Glu-Ala-His) box polypeptide 40 [Source:HGNC Symbol;Acc:18018]
DIMT1L	ENSG00000086189	27292	DIM1 dimethyladenosine transferase 1 homolog (S. cerevisiae) [Source:HGNC Symbol;Acc:30217]
DIO2	ENSG00000211448	1734	deiodinase, iodothyronine, type II [Source:HGNC Symbol;Acc:2884]
DMP1	ENSG00000152592	1758	dentin matrix acidic phosphoprotein 1 [Source:HGNC Symbol;Acc:2932]
DMXL2	ENSG00000104093	23312	Dmx-like 2 [Source:HGNC Symbol;Acc:2938]
DNAH3	ENSG00000158486	55567	dynein, axonemal, heavy chain 3 [Source:HGNC Symbol;Acc:2949]
DNAJB2	ENSG00000135924	3300	DnaJ (Hsp40) homolog, subfamily B, member 2 [Source:HGNC Symbol;Acc:5228]
DNAJC4	ENSG00000110011	3338	DnaJ (Hsp40) homolog, subfamily C, member 4 [Source:HGNC Symbol;Acc:5271]
DNAJC8	ENSG00000126698	22826	DnaJ (Hsp40) homolog, subfamily C, member 8 [Source:HGNC Symbol;Acc:15470]
DNASE1L2	ENSG00000167968	1775	deoxyribonuclease I-like 2 [Source:HGNC Symbol;Acc:2958]
DPH1	ENSG00000108963	1801	diphthamide biosynthesis 1 [Source:HGNC Symbol;Acc:3003]
DPP3	ENSG00000174483	582	Bardet-Biedl syndrome 1 [Source:HGNC Symbol;Acc:966]
DPP4	ENSG00000197635	1803	dipeptidyl-peptidase 4 [Source:HGNC Symbol;Acc:3009]
DPYD	ENSG00000188641	1806	dihydropyrimidine dehydrogenase [Source:HGNC Symbol;Acc:3012]
DUS1L	ENSG00000169718	64118	dihydrouridine synthase 1-like (S. cerevisiae) [Source:HGNC Symbol;Acc:30086]
DUSP1	ENSG00000120129	1843	dual specificity phosphatase 1 [Source:HGNC Symbol;Acc:3064]
DUSP22	ENSG00000112679	100653247	dual specificity phosphatase 22 [Source:HGNC Symbol;Acc:16077]
DYNLRB1	ENSG00000125971	83658	dynein, light chain, roadblock-type 1 [Source:HGNC Symbol;Acc:15468]
DZIP3	ENSG00000198919	9666	DAZ interacting zinc finger protein 3 [Source:HGNC Symbol;Acc:30938]
E2F3	ENSG00000112242	1871	E2F transcription factor 3 [Source:HGNC Symbol;Acc:3115]
EBI3	ENSG00000105246	10148	Epstein-Barr virus induced 3 [Source:HGNC Symbol;Acc:3129]
ECOP	ENSG00000154978	81552	vesicular, overexpressed in cancer, prosurvival protein 1 [Source:HGNC Symbol;Acc:34518]
EDEM3	ENSG00000116406	80267	ER degradation enhancer, mannosidase alpha-like 3 [Source:HGNC Symbol;Acc:16787]
EDN1	ENSG00000078401	1906	endothelin 1 [Source:HGNC Symbol;Acc:3176]
EEF1A2	ENSG00000101210	1917	eukaryotic translation elongation factor 1 alpha 2 [Source:HGNC Symbol;Acc:3192]
EGF	ENSG00000138798	1950	EGF, epithelial growth factor;
EGFR	ENSG00000146648	1956	epidermal growth factor receptor [Source:HGNC Symbol;Acc:3236]
EGR1	ENSG00000120738	1958	early growth response 1 [Source:HGNC Symbol;Acc:3238]
EHF	ENSG00000135373	26298	ets homologous factor [Source:HGNC Symbol;Acc:3246]
EIF4H	ENSG00000106682	7458	eukaryotic translation initiation factor 4H [Source:HGNC Symbol;Acc:12741]
ELAVL1	ENSG00000066044	1994	ELAV like RNA binding protein 1 [Source:HGNC Symbol;Acc:3312]
ELF3	ENSG00000163435	1999	E74-like factor 3 (ets domain transcription factor, epithelial-specific ) [Source:HGNC Symbol;Acc:3318]
EMC7	ENSG00000134153	56851	ER membrane protein complex subunit 7 [Source:HGNC Symbol;Acc:24301]
ENG	ENSG00000106991	2022	endoglin [Source:HGNC Symbol;Acc:3349]
ENO2	ENSG00000111674	2026	enolase 2 (gamma, neuronal) [Source:HGNC Symbol;Acc:3353]
EPB41L2	ENSG00000079819	2037	erythrocyte membrane protein band 4.1-like 2 [Source:HGNC Symbol;Acc:3379]
EPHA1	ENSG00000146904	2041	EPH receptor A1 [Source:HGNC Symbol;Acc:3385]
EPO	ENSG00000130427	2056	erythropoietin [Source:HGNC Symbol;Acc:3415]
ERAP1	ENSG00000164307	51752	endoplasmic reticulum aminopeptidase 1 [Source:HGNC Symbol;Acc:18173]
ERBB2	ENSG00000141736	2064	v-erb-b2 avian erythroblastic leukemia viral oncogene homolog 2 [Source:HGNC Symbol;Acc:3430]
ERI3	ENSG00000117419	79033	ERI1 exoribonuclease family member 3 [Source:HGNC Symbol;Acc:17276]
ETV6	ENSG00000139083	2120	ets variant 6 [Source:HGNC Symbol;Acc:3495]
F11R	ENSG00000158769	50848	F11 receptor [Source:HGNC Symbol;Acc:14685]
F3	ENSG00000117525	2152	coagulation factor III (thromboplastin, tissue factor) [Source:HGNC Symbol;Acc:3541]
F8	ENSG00000185010	2157	coagulation factor VIII, procoagulant component [Source:HGNC Symbol;Acc:3546]
F8A2	ENSG00000198444	474383	coagulation factor VIII-associated 2 [Source:HGNC Symbol;Acc:31849]
FABP6	ENSG00000170231	2172	fatty acid binding protein 6, ileal [Source:HGNC Symbol;Acc:3561]
FADS1	ENSG00000149485	100302263	fatty acid desaturase 1 [Source:HGNC Symbol;Acc:3574]
FAM117A	ENSG00000121104	81558	family with sequence similarity 117, member A [Source:HGNC Symbol;Acc:24179]
FAM188B	ENSG00000106125	84182	family with sequence similarity 188, member B [Source:HGNC Symbol;Acc:21916]
FAM69A	ENSG00000154511	388650	family with sequence similarity 69, member A [Source:HGNC Symbol;Acc:32213]
FAM82B	ENSG00000176623	51115	regulator of microtubule dynamics 1 [Source:HGNC Symbol;Acc:24285]
FAP	ENSG00000078098	2191	fibroblast activation protein, alpha [Source:HGNC Symbol;Acc:3590]	Wieckowski et al., 2007 J Cell Biochem. 100(1):16-28
FAS	ENSG00000026103	355	Fas cell surface death receptor [Source:HGNC Symbol;Acc:11920]
FASLG	ENSG00000117560	356	Fas ligand (TNF superfamily, member 6) [Source:HGNC Symbol;Acc:11936]
FAT	ENSG00000083857	2195	FAT atypical cadherin 1 [Source:HGNC Symbol;Acc:3595]
FCER2	ENSG00000104921	2208	Fc fragment of IgE, low affinity II, receptor for (CD23) [Source:HGNC Symbol;Acc:3612]
FCGRT	ENSG00000104870	2217	Fc fragment of IgG, receptor, transporter, alpha [Source:HGNC Symbol;Acc:3621]
FCHSD2	ENSG00000137478	9873	FCH and double SH3 domains 2 [Source:HGNC Symbol;Acc:29114]
FEN1	ENSG00000168496	2237	flap structure-specific endonuclease 1 [Source:HGNC Symbol;Acc:3650]
FGF8	ENSG00000107831	2253	fibroblast growth factor 8 (androgen-induced) [Source:HGNC Symbol;Acc:3686]
FJX1	ENSG00000179431	24147	four jointed box 1 (Drosophila) [Source:HGNC Symbol;Acc:17166]
FKBP15	ENSG00000119321	23307	FK506 binding protein 15, 133kDa [Source:HGNC Symbol;Acc:23397]
FLJ10357	ENSG00000165801	55701	Rho guanine nucleotide exchange factor (GEF) 40 [Source:HGNC Symbol;Acc:25516]
FLJ10404	ENSG00000146067	54540	family with sequence similarity 193, member B [Source:HGNC Symbol;Acc:25524]
FLJ23861	ENSG00000144445	151050	KAT8 regulatory NSL complex subunit 1-like [Source:HGNC Symbol;Acc:26310]
FN1	ENSG00000115414	2335	fibronectin 1 [Source:HGNC Symbol;Acc:3778]
FOS	ENSG00000170345	2353	FBJ murine osteosarcoma viral oncogene homolog [Source:HGNC Symbol;Acc:3796]
FRY	ENSG00000073910	10129	furry homolog (Drosophila) [Source:HGNC Symbol;Acc:20367]
FSTL1	ENSG00000163430	11167	follistatin-like 1 [Source:HGNC Symbol;Acc:3972]
FSTL3	ENSG00000070404	10272	follistatin-like 3 (secreted glycoprotein) [Source:HGNC Symbol;Acc:3973]
FTH1	ENSG00000167996	2495	ferritin, heavy polypeptide 1 [Source:HGNC Symbol;Acc:3976]
FZD10	ENSG00000111432	11211	frizzled family receptor 10 [Source:HGNC Symbol;Acc:4039]
FZD6	ENSG00000164930	8323	frizzled family receptor 6 [Source:HGNC Symbol;Acc:4044]
G6PC	ENSG00000131482	2538	glucose-6-phosphatase, catalytic subunit [Source:HGNC Symbol;Acc:4056]
G6PD	ENSG00000160211	2539	glucose-6-phosphate dehydrogenase [Source:HGNC Symbol;Acc:4057]
GABRA2	ENSG00000151834	2555	gamma-aminobutyric acid (GABA) A receptor, alpha 2 [Source:HGNC Symbol;Acc:4076]
GABRA5	ENSG00000186297	2558	gamma-aminobutyric acid (GABA) A receptor, alpha 5 [Source:HGNC Symbol;Acc:4079]
GABRA6	ENSG00000145863	2559	gamma-aminobutyric acid (GABA) A receptor, alpha 6 [Source:HGNC Symbol;Acc:4080]
GAD1	ENSG00000128683	2571	glutamate decarboxylase 1 (brain, 67kDa) [Source:HGNC Symbol;Acc:4092]
GADD45B	ENSG00000099860	4616	growth arrest and DNA-damage-inducible, beta [Source:HGNC Symbol;Acc:4096]
GAL	ENSG00000069482	51083	galanin/GMAP prepropeptide [Source:HGNC Symbol;Acc:4114]
GALNAC4S-6ST	ENSG00000182022	51363	carbohydrate (N-acetylgalactosamine 4-sulfate 6-O) sulfotransferase 15 [Source:HGNC Symbol;Acc:18137]
GATA3	ENSG00000107485	2625	GATA binding protein 3 [Source:HGNC Symbol;Acc:4172]
GBP1	ENSG00000117228	2633	guanylate binding protein 1, interferon-inducible [Source:HGNC Symbol;Acc:4182]
GBP2	ENSG00000162645	2634	guanylate binding protein 2, interferon-inducible [Source:HGNC Symbol;Acc:4183]	Balasubramanian et al., 2011 J Biol Chem. 286(22):20054-64
GCK	ENSG00000106633	2645	glucokinase (hexokinase 4) [Source:HGNC Symbol;Acc:4195]
GCLC	ENSG00000001084	2729	glutamate-cysteine ligase, catalytic subunit [Source:HGNC Symbol;Acc:4311]
GCLM	ENSG00000023909	2730	glutamate-cysteine ligase, modifier subunit [Source:HGNC Symbol;Acc:4312]
GCNT1	ENSG00000187210	2650	glucosaminyl (N-acetyl) transferase 1, core 2 [Source:HGNC Symbol;Acc:4203]
GFPT2	ENSG00000131459	9945	glutamine-fructose-6-phosphate transaminase 2 [Source:HGNC Symbol;Acc:4242]
GGNBP2	ENSG00000005955	79893	gametogenetin binding protein 2 [Source:HGNC Symbol;Acc:19357]
GINS1	ENSG00000101003	9837	GINS complex subunit 1 (Psf1 homolog) [Source:HGNC Symbol;Acc:28980]
GJA1	ENSG00000152661	2697	GJA1, gap junction protein, alpha1, 43kDa;
GJA5	ENSG00000143140	2702	gap junction protein, alpha 5, 40kDa [Source:HGNC Symbol;Acc:4279]
GJB1	ENSG00000169562	2705	gap junction protein, beta 1, 32kDa [Source:HGNC Symbol;Acc:4283]
GMPPB	ENSG00000173540	386724	GDP-mannose pyrophosphorylase B [Source:HGNC Symbol;Acc:22932]
GNAI2	ENSG00000114353	2771	guanine nucleotide binding protein (G protein), alpha inhibiting activity polypeptide 2 [Source:HGNC Symbol;Acc:4385]
GNB2L1	ENSG00000204628	619571	guanine nucleotide binding protein (G protein), beta polypeptide 2-like 1 [Source:HGNC Symbol;Acc:4399]
GNPAT	ENSG00000116906	8443	glyceronephosphate O-acyltransferase [Source:HGNC Symbol;Acc:4416]
GNRH2	ENSG00000125787	2797	gonadotropin-releasing hormone 2 [Source:HGNC Symbol;Acc:4420]
GNS	ENSG00000135677	2799	glucosamine (N-acetyl)-6-sulfatase [Source:HGNC Symbol;Acc:4422]
GOT2	ENSG00000125166	2806	glutamic-oxaloacetic transaminase 2, mitochondrial [Source:HGNC Symbol;Acc:4433]
GPR125	ENSG00000152990	166647	G protein-coupled receptor 125 [Source:HGNC Symbol;Acc:13839]
GPR172A	ENSG00000185803	79581	solute carrier family 52 (riboflavin transporter), member 2 [Source:HGNC Symbol;Acc:30224]
GPRC5B	ENSG00000167191	51704	G protein-coupled receptor, family C, group 5, member B [Source:HGNC Symbol;Acc:13308]
GRB7	ENSG00000141738	2886	growth factor receptor-bound protein 7 [Source:HGNC Symbol;Acc:4567]
GREM1	ENSG00000166923	26585	gremlin 1, DAN family BMP antagonist [Source:HGNC Symbol;Acc:2001]
GRIN1	ENSG00000176884	2902	glutamate receptor, ionotropic, N-methyl D-aspartate 1 [Source:HGNC Symbol;Acc:4584]
GRIN2A	ENSG00000183454	2903	glutamate receptor, ionotropic, N-methyl D-aspartate 2A [Source:HGNC Symbol;Acc:4585]
GRM2	ENSG00000164082	2912	glutamate receptor, metabotropic 2 [Source:HGNC Symbol;Acc:4594]
GSTP1	ENSG00000084207	2950	glutathione S-transferase pi 1 [Source:HGNC Symbol;Acc:4638]
GTF2IRD1	ENSG00000006704	9569	GTF2I repeat domain containing 1 [Source:HGNC Symbol;Acc:4661]
GUCY1A2	ENSG00000152402	2977	guanylate cyclase 1, soluble, alpha 2 [Source:HGNC Symbol;Acc:4684]
GZMB	ENSG00000100453	3002	granzyme B (granzyme 2, cytotoxic T-lymphocyte-associated serine esterase 1) [Source:HGNC Symbol;Acc:4709]
H1F0	ENSG00000189060	3005	H1 histone family, member 0 [Source:HGNC Symbol;Acc:4714]
HAMP	ENSG00000105697	57817	hepcidin antimicrobial peptide [Source:HGNC Symbol;Acc:15598]
HAS1	ENSG00000105509	3036	hyaluronan synthase 1 [Source:HGNC Symbol;Acc:4818]
HBE1	ENSG00000213931	3046	hemoglobin, epsilon 1 [Source:HGNC Symbol;Acc:4830]
HBP1	ENSG00000105856	26959	HMG-box transcription factor 1 [Source:HGNC Symbol;Acc:23200]	Mohammad et al., 2013 Exp Eye Res. 107:101-9
HBS1L	ENSG00000112339	10767	HBS1-like (S. cerevisiae) [Source:HGNC Symbol;Acc:4834]
HBZ	ENSG00000130656	3050	hemoglobin, zeta [Source:HGNC Symbol;Acc:4835]
HERC2	ENSG00000128731	101930157	HECT and RLD domain containing E3 ubiquitin protein ligase 2 [Source:HGNC Symbol;Acc:4868]
HERC5	ENSG00000138646	51191	HECT and RLD domain containing E3 ubiquitin protein ligase 5 [Source:HGNC Symbol;Acc:24368]	Lee et al., 2010 Cell Prolif. 43(4):378-84
HFE	ENSG00000010704	3077	hemochromatosis [Source:HGNC Symbol;Acc:4886]
HGF	ENSG00000019991	3082	hepatocyte growth factor (hepapoietin A; scatter factor) [Source:HGNC Symbol;Acc:4893]
HIF1A	ENSG00000100644	3091	hypoxia inducible factor 1, alpha subunit (basic helix-loop-helix transcription factor) [Source:HGNC Symbol;Acc:4910]
HIG2	ENSG00000165055	55798	methyltransferase like 2B [Source:HGNC Symbol;Acc:18272]
HINT1	ENSG00000169567	3094	histidine triad nucleotide binding protein 1 [Source:HGNC Symbol;Acc:4912]
HIP1	ENSG00000127946	3092	huntingtin interacting protein 1 [Source:HGNC Symbol;Acc:4913]
HIST1H2BD	ENSG00000158373	3017	histone cluster 1, H2bd [Source:HGNC Symbol;Acc:4747]
HIVEP1	ENSG00000095951	3096	human immunodeficiency virus type I enhancer binding protein 1 [Source:HGNC Symbol;Acc:4920]
HLA-A	ENSG00000206503	3105	major histocompatibility complex, class I, A [Source:HGNC Symbol;Acc:4931]	Schmid et al., 2006 Diabetes. 55(11):2993-3003
HLA-B	ENSG00000206450	3106	major histocompatibility complex, class I, B [Source:HGNC Symbol;Acc:4932]
HLA-DRA	ENSG00000204287	3122	major histocompatibility complex, class II, DR alpha [Source:HGNC Symbol;Acc:4947]	Lee et al., 2006 Eur J Immunol. 36(5):1254-66
HLA-G	ENSG00000204632	3135	major histocompatibility complex, class I, G [Source:HGNC Symbol;Acc:4964]
HMGB2	ENSG00000164104	3148	high mobility group box 2 [Source:HGNC Symbol;Acc:5000]
HMGN1	ENSG00000205581	101927733	high mobility group nucleosome binding domain 1 [Source:HGNC Symbol;Acc:4984]
HMOX1	ENSG00000100292	3162	heme oxygenase (decycling) 1 [Source:HGNC Symbol;Acc:5013]
HNRNPH2	ENSG00000126945	100529097	heterogeneous nuclear ribonucleoprotein H2 (H') [Source:HGNC Symbol;Acc:5042]
HNRNPR	ENSG00000125944	10236	heterogeneous nuclear ribonucleoprotein R [Source:HGNC Symbol;Acc:5047]
HOXA9	ENSG00000078399	442920	homeobox A9 [Source:HGNC Symbol;Acc:5109]
HOXB6	ENSG00000108511	3216	homeobox B6 [Source:HGNC Symbol;Acc:5117]
HPSE	ENSG00000173083	10855	heparanase [Source:HGNC Symbol;Acc:5164]
HSD11B2	ENSG00000176387	3291	hydroxysteroid (11-beta) dehydrogenase 2 [Source:HGNC Symbol;Acc:5209]
HSD17B8	ENSG00000112474	7923	hydroxysteroid (17-beta) dehydrogenase 8 [Source:HGNC Symbol;Acc:3554]
HSP90AA1	ENSG00000080824	3320	heat shock protein 90kDa alpha (cytosolic), class A member 1 [Source:HGNC Symbol;Acc:5253]
HSPA2	ENSG00000126803	3306	heat shock 70kDa protein 2 [Source:HGNC Symbol;Acc:5235]
HTR2A	ENSG00000102468	3356	5-hydroxytryptamine (serotonin) receptor 2A, G protein-coupled [Source:HGNC Symbol;Acc:5293]
IBTK	ENSG00000005700	25998	inhibitor of Bruton agammaglobulinemia tyrosine kinase [Source:HGNC Symbol;Acc:17853]
ICAM1	ENSG00000090339	3383	intercellular adhesion molecule 1 [Source:HGNC Symbol;Acc:5344]
ICOS	ENSG00000163600	29851	inducible T-cell co-stimulator [Source:HGNC Symbol;Acc:5351]
IER2	ENSG00000160888	9592	immediate early response 2 [Source:HGNC Symbol;Acc:28871]
IER3	ENSG00000137331	8870	immediate early response 3 [Source:HGNC Symbol;Acc:5392]
IFI16	ENSG00000163565	3428	interferon, gamma-inducible protein 16 [Source:HGNC Symbol;Acc:5395]	Sponza et al., 2009 Cell Immunol. 257(1-2):55-60
IFI44L	ENSG00000137959	10964	interferon-induced protein 44-like [Source:HGNC Symbol;Acc:17817]
IFIH1	ENSG00000115267	64135	interferon induced with helicase C domain 1 [Source:HGNC Symbol;Acc:18873]
IFIT3	ENSG00000119917	3437	interferon-induced protein with tetratricopeptide repeats 3 [Source:HGNC Symbol;Acc:5411]	Wie et al., 2008 J Interferon Cytokine Res. 28(9):541-51
IFNB1	ENSG00000171855	3456	interferon, beta 1, fibroblast [Source:HGNC Symbol;Acc:5434]
IFNG	ENSG00000111537	3458	interferon, gamma [Source:HGNC Symbol;Acc:5438]
IFT20	ENSG00000109083	90410	intraflagellar transport 20 homolog (Chlamydomonas) [Source:HGNC Symbol;Acc:30989]
IFT57	ENSG00000114446	55081	intraflagellar transport 57 homolog (Chlamydomonas) [Source:HGNC Symbol;Acc:17367]
IGFBP2	ENSG00000115457	3485	insulin-like growth factor binding protein 2, 36kDa [Source:HGNC Symbol;Acc:5471]
IGSF3	ENSG00000143061	3321	immunoglobulin superfamily, member 3 [Source:HGNC Symbol;Acc:5950]
IKBKB	ENSG00000104365	3551	inhibitor of kappa light polypeptide gene enhancer in B-cells, kinase beta [Source:HGNC Symbol;Acc:5960]
IKBKE	ENSG00000143466	9641	inhibitor of kappa light polypeptide gene enhancer in B-cells, kinase epsilon [Source:HGNC Symbol;Acc:14552]
IL10	ENSG00000136634	3586	interleukin 10 [Source:HGNC Symbol;Acc:5962]
IL11	ENSG00000095752	3589	interleukin 11 [Source:HGNC Symbol;Acc:5966]
IL12A	ENSG00000168811	3592	interleukin 12A (natural killer cell stimulatory factor 1, cytotoxic lymphocyte maturation factor 1, p35) [Source:HGNC Symbol;Acc:5969]
IL12B	ENSG00000113302	3593	interleukin 12B (natural killer cell stimulatory factor 2, cytotoxic lymphocyte maturation factor 2, p40) [Source:HGNC Symbol;Acc:5970]
IL13	ENSG00000169194	3596	interleukin 13 [Source:HGNC Symbol;Acc:5973]
IL15	ENSG00000164136	3600	interleukin 15 [Source:HGNC Symbol;Acc:5977]
IL15RA	ENSG00000134470	3601	interleukin 15 receptor, alpha [Source:HGNC Symbol;Acc:5978]
IL17A	ENSG00000112115	3605	interleukin 17A [Source:HGNC Symbol;Acc:5981]
IL1A	ENSG00000115008	3552	interleukin 1, alpha [Source:HGNC Symbol;Acc:5991]
IL1B	ENSG00000125538	3553	interleukin 1, beta [Source:HGNC Symbol;Acc:5992]
IL1F9	ENSG00000136688	56300	interleukin 36, gamma [Source:HGNC Symbol;Acc:15741]
IL1RN	ENSG00000136689	3557	interleukin 1 receptor antagonist [Source:HGNC Symbol;Acc:6000]
IL2	ENSG00000109471	3558	interleukin 2 [Source:HGNC Symbol;Acc:6001]
IL22RA1	ENSG00000142677	58985	interleukin 22 receptor, alpha 1 [Source:HGNC Symbol;Acc:13700]
IL23A	ENSG00000110944	51561	interleukin 23, alpha subunit p19 [Source:HGNC Symbol;Acc:15488]
IL27	ENSG00000197272	246778	interleukin 27 [Source:HGNC Symbol;Acc:19157]
IL2RA	ENSG00000134460	3559	interleukin 2 receptor, alpha [Source:HGNC Symbol;Acc:6008]
IL32	ENSG00000008517	9235	interleukin 32 [Source:HGNC Symbol;Acc:16830]
IL4I1	ENSG00000104951	259307	interleukin 4 induced 1 [Source:HGNC Symbol;Acc:19094]
IL6	ENSG00000136244	3569	interleukin 6 (interferon, beta 2) [Source:HGNC Symbol;Acc:6018]
IL8	ENSG00000169429	3576	interleukin 8 [Source:HGNC Symbol;Acc:6025]
IL9	ENSG00000145839	3578	interleukin 9 [Source:HGNC Symbol;Acc:6029]
IMPDH2	ENSG00000178035	3615	IMP (inosine 5'-monophosphate) dehydrogenase 2 [Source:HGNC Symbol;Acc:6053]
INHBA	ENSG00000122641	3624	inhibin, beta A [Source:HGNC Symbol;Acc:6066]
INPPL1	ENSG00000165458	3636	inositol polyphosphate phosphatase-like 1 [Source:HGNC Symbol;Acc:6080]
INVS	ENSG00000119509	27130	inversin [Source:HGNC Symbol;Acc:17870]
IRAK3	ENSG00000090376	11213	interleukin-1 receptor-associated kinase 3 [Source:HGNC Symbol;Acc:17020]	Zhou et al., 2013 EMBO J. 32(4):583-96
IRF1	ENSG00000125347	3659	interferon regulatory factor 1 [Source:HGNC Symbol;Acc:6116]
IRF2	ENSG00000168310	3660	interferon regulatory factor 2 [Source:HGNC Symbol;Acc:6117]
IRF4	ENSG00000137265	3662	interferon regulatory factor 4 [Source:HGNC Symbol;Acc:6119]
IRF7	ENSG00000185507	3665	interferon regulatory factor 7 [Source:HGNC Symbol;Acc:6122]
IRF8	ENSG00000140968	3394	interferon regulatory factor 8 [Source:HGNC Symbol;Acc:5358]
ISG20	ENSG00000172183	3669	interferon stimulated exonuclease gene 20kDa [Source:HGNC Symbol;Acc:6130]
ITGA5	ENSG00000161638	3678	integrin, alpha 5 (fibronectin receptor, alpha polypeptide) [Source:HGNC Symbol;Acc:6141]
ITPKC	ENSG00000086544	80271	inositol-trisphosphate 3-kinase C [Source:HGNC Symbol;Acc:14897]
JRKL	ENSG00000183340	8690	jerky homolog-like (mouse) [Source:HGNC Symbol;Acc:6200]
JUNB	ENSG00000171223	3726	jun B proto-oncogene [Source:HGNC Symbol;Acc:6205]
KBTBD2	ENSG00000170852	25948	kelch repeat and BTB (POZ) domain containing 2 [Source:HGNC Symbol;Acc:21751]
KCNB1	ENSG00000158445	3745	potassium voltage-gated channel, Shab-related subfamily, member 1 [Source:HGNC Symbol;Acc:6231]
KCNK5	ENSG00000164626	8645	potassium channel, subfamily K, member 5 [Source:HGNC Symbol;Acc:6280]
KCNN2	ENSG00000080709	3781	potassium intermediate/small conductance calcium-activated channel, subfamily N, member 2 [Source:HGNC Symbol;Acc:6291]
KCNQ3	ENSG00000184156	3786	potassium voltage-gated channel, KQT-like subfamily, member 3 [Source:HGNC Symbol;Acc:6297]
KHDRBS3	ENSG00000131773	10656	KH domain containing, RNA binding, signal transduction associated 3 [Source:HGNC Symbol;Acc:18117]
KIAA0174	ENSG00000182149	9798	increased sodium tolerance 1 homolog (yeast) [Source:HGNC Symbol;Acc:28977]
KIAA0355	ENSG00000166398	9710	KIAA0355 [Source:HGNC Symbol;Acc:29016]
KISS1	ENSG00000170498	3814	KiSS-1 metastasis-suppressor [Source:HGNC Symbol;Acc:6341]
KITLG	ENSG00000049130	4254	KIT ligand [Source:HGNC Symbol;Acc:6343]
KLC2	ENSG00000174996	64837	kinesin light chain 2 [Source:HGNC Symbol;Acc:20716]
KLF10	ENSG00000155090	7071	Kruppel-like factor 10 [Source:HGNC Symbol;Acc:11810]
KLF11	ENSG00000172059	8462	Kruppel-like factor 11 [Source:HGNC Symbol;Acc:11811]
KLK3	ENSG00000142515	354	kallikrein-related peptidase 3 [Source:HGNC Symbol;Acc:6364]
KLRD1	ENSG00000134539	3824	killer cell lectin-like receptor subfamily D, member 1 [Source:HGNC Symbol;Acc:6378]
KRT15	ENSG00000171346	3866	keratin 15 [Source:HGNC Symbol;Acc:6421]
KRT17	ENSG00000128422	3872	keratin 17 [Source:HGNC Symbol;Acc:6427]
KRT3	ENSG00000186442	3850	keratin 3 [Source:HGNC Symbol;Acc:6440]
KRT6A	ENSG00000205420	3853	keratin 6A [Source:HGNC Symbol;Acc:6443]
LAIR1	ENSG00000167613	3903	leukocyte-associated immunoglobulin-like receptor 1 [Source:HGNC Symbol;Acc:6477]
LAMA5	ENSG00000130702	3911	laminin, alpha 5 [Source:HGNC Symbol;Acc:6485]
LAMB1	ENSG00000091136	3912	laminin, beta 1 [Source:HGNC Symbol;Acc:6486]	Frommer et al., 2006 J Mol Endocrinol. 37:13–23
LAMB2	ENSG00000172037	3913	laminin, beta 2 (laminin S) [Source:HGNC Symbol;Acc:6487]
LBP	ENSG00000129988	3929	lipopolysaccharide binding protein [Source:HGNC Symbol;Acc:6517]
LCAT	ENSG00000213398	3931	Lecithin-cholesterol acyltransferase
LCN2	ENSG00000148346	3934	lipocalin 2 [Source:HGNC Symbol;Acc:6526]
LEF1	ENSG00000138795	51176	lymphoid enhancer-binding factor 1 [Source:HGNC Symbol;Acc:6551]
LIMK1	ENSG00000106683	3984	LIM domain kinase I
LIPG	ENSG00000101670	9388	lipase, endothelial [Source:HGNC Symbol;Acc:6623]
LIPT1	ENSG00000144182	51601	lipoyltransferase 1 [Source:HGNC Symbol;Acc:29569]
LOC150776	ENSG00000152117	150776	sphingomyelin phosphodiesterase 4, neutral membrane (neutral sphingomyelinase-3) pseudogene [ Homo sapiens (human) ]
LOC388720	ENSG00000143947	6233	ribosomal protein S27a [Source:HGNC Symbol;Acc:10417]
LOC389053	ENSG00000165119	3190	heterogeneous nuclear ribonucleoprotein K [Source:HGNC Symbol;Acc:5044]
LOC400129	ENSG00000073584	6605	SWI/SNF related, matrix associated, actin dependent regulator of chromatin, subfamily e, member 1 [Source:HGNC Symbol;Acc:11109]
LOC646270	ENSG00000118985	22936	elongation factor, RNA polymerase II, 2 [Source:HGNC Symbol;Acc:17064]
LOC646791	ENSG00000136938	10541	acidic (leucine-rich) nuclear phosphoprotein 32 family, member B [Source:HGNC Symbol;Acc:16677]
LPHN1	ENSG00000072071	22859	latrophilin 1 [Source:HGNC Symbol;Acc:20973]
LPL	ENSG00000175445	4023	Lipoprotein lipase
LRPAP1	ENSG00000163956	4043	low density lipoprotein receptor-related protein associated protein 1 [Source:HGNC Symbol;Acc:6701]
LTA	ENSG00000173503	4049	lymphotoxin alpha [Source:HGNC Symbol;Acc:6709]
LTB	ENSG00000204487	4050	lymphotoxin beta (TNF superfamily, member 3) [Source:HGNC Symbol;Acc:6711]
LTF	ENSG00000012223	4057	lactotransferrin [Source:HGNC Symbol;Acc:6720]
LY6H	ENSG00000176956	4062	lymphocyte antigen 6 complex, locus H [Source:HGNC Symbol;Acc:6728]
LYPD1	ENSG00000150551	116372	LY6/PLAUR domain containing 1 [Source:HGNC Symbol;Acc:28431]
LYZ	ENSG00000090382	4069	lysozyme [Source:HGNC Symbol;Acc:6740]
M6PRBP1	ENSG00000105355	10226	perilipin 3 [Source:HGNC Symbol;Acc:16893]
MADCAM1	ENSG00000099866	8174	mucosal vascular addressin cell adhesion molecule 1 [Source:HGNC Symbol;Acc:6765]
MAFG	ENSG00000197063	4097	v-maf avian musculoaponeurotic fibrosarcoma oncogene homolog G [Source:HGNC Symbol;Acc:6781]
MAN1C1	ENSG00000117643	57134	mannosidase, alpha, class 1C, member 1 [Source:HGNC Symbol;Acc:19080]
MAP3K8	ENSG00000107968	1326	mitogen-activated protein kinase kinase kinase 8 [Source:HGNC Symbol;Acc:6860]
MAP4K1	ENSG00000104814	11184	mitogen-activated protein kinase kinase kinase kinase 1 [Source:HGNC Symbol;Acc:6863]
MAP4K4	ENSG00000071054	9448	mitogen-activated protein kinase kinase kinase kinase 4 [Source:HGNC Symbol;Acc:6866]
MAPBPIP	ENSG00000116586	28956	late endosomal/lysosomal adaptor, MAPK and MTOR activator 2 [Source:HGNC Symbol;Acc:29796]
MAPKAPK5-AS1	ENSG00000234608	51275	PNAS-1, apoptosis-related protein;
MBD3	ENSG00000071655	53615	methyl-CpG binding domain protein 3 [Source:HGNC Symbol;Acc:6918]
MBNL2	ENSG00000139793	10150	muscleblind-like splicing regulator 2 [Source:HGNC Symbol;Acc:16746]
MBOAT7	ENSG00000125505	79143	membrane bound O-acyltransferase domain containing 7 [Source:HGNC Symbol;Acc:15505]
MBP	ENSG00000197971	4155	myelin basic protein [Source:HGNC Symbol;Acc:6925]
MCM3AP	ENSG00000160294	8888	minichromosome maintenance complex component 3 associated protein [Source:HGNC Symbol;Acc:6946]
MCM6	ENSG00000076003	4175	minichromosome maintenance complex component 6 [Source:HGNC Symbol;Acc:6949]
MDK	ENSG00000110492	4192	midkine (neurite growth-promoting factor 2) [Source:HGNC Symbol;Acc:6972]
MECP2	ENSG00000169057	4204	Methyl-CpG-binding protein 2
MED1	ENSG00000125686	5469	mediator complex subunit 1 [Source:HGNC Symbol;Acc:9234]
MED6	ENSG00000133997	10001	mediator complex subunit 6 [Source:HGNC Symbol;Acc:19970]
MEN1	ENSG00000133895	4221	multiple endocrine neoplasia I [Source:HGNC Symbol;Acc:7010]
MEPCE	ENSG00000146834	56257	methylphosphate capping enzyme [Source:HGNC Symbol;Acc:20247]
METTL2A	ENSG00000087995	339175	methyltransferase like 2A [Source:HGNC Symbol;Acc:25755]
MFAP3L	ENSG00000198948	101928198	microfibrillar-associated protein 3-like [Source:HGNC Symbol;Acc:29083]
MICAL2	ENSG00000133816	9645	microtubule associated monooxygenase, calponin and LIM domain containing 2 [Source:HGNC Symbol;Acc:24693]
MICALL2	ENSG00000164877	79778	MICAL-like 2 [Source:HGNC Symbol;Acc:29672]
MITF	ENSG00000187098	4286	microphthalmia-associated transcription factor [Source:HGNC Symbol;Acc:7105]
MKRN2	ENSG00000075975	23609	makorin ring finger protein 2 [Source:HGNC Symbol;Acc:7113]
MLLT10	ENSG00000078403	8028	myeloid/lymphoid or mixed-lineage leukemia (trithorax homolog, Drosophila); translocated to, 10 [Source:HGNC Symbol;Acc:16063]
MLLT3	ENSG00000171843	4300	myeloid/lymphoid or mixed-lineage leukemia (trithorax homolog, Drosophila); translocated to, 3 [Source:HGNC Symbol;Acc:7136]
MMP1	ENSG00000196611	4312	matrix metallopeptidase 1 (interstitial collagenase) [Source:HGNC Symbol;Acc:7155]
MMP11	ENSG00000099953	4320	matrix metallopeptidase 11 (stromelysin 3) [Source:HGNC Symbol;Acc:7157]	Eiró et al., 2012 PLoS One. 7(11):e49047
MMP3	ENSG00000149968	4314	Matrix metalloproteinase 3
MMP9	ENSG00000100985	4318	matrix metallopeptidase 9 (gelatinase B, 92kDa gelatinase, 92kDa type IV collagenase) [Source:HGNC Symbol;Acc:7176]
MMS19	ENSG00000155229	64210	MMS19 nucleotide excision repair homolog (S. cerevisiae) [Source:HGNC Symbol;Acc:13824]
MOCOS	ENSG00000075643	55034	molybdenum cofactor sulfurase [Source:HGNC Symbol;Acc:18234]
MPHOSPH6	ENSG00000135698	10200	M-phase phosphoprotein 6 [Source:HGNC Symbol;Acc:7214]
MRPL13	ENSG00000172172	28998	mitochondrial ribosomal protein L13 [Source:HGNC Symbol;Acc:14278]
MRPS2	ENSG00000122140	51116	mitochondrial ribosomal protein S2 [Source:HGNC Symbol;Acc:14495]
MRPS7	ENSG00000125445	51081	mitochondrial ribosomal protein S7 [Source:HGNC Symbol;Acc:14499]
MT3	ENSG00000087250	4504	metallothionein 3 [Source:HGNC Symbol;Acc:7408]
MTAP	ENSG00000099810	4507	methylthioadenosine phosphorylase [Source:HGNC Symbol;Acc:7413]
MTHFR	ENSG00000177000	4524	methylenetetrahydrofolate reductase (NAD(P)H) [Source:HGNC Symbol;Acc:7436]
MTMR14	ENSG00000163719	64419	myotubularin related protein 14 [Source:HGNC Symbol;Acc:26190]
MUC2	ENSG00000198788	4583	mucin 2, oligomeric mucus/gel-forming [Source:HGNC Symbol;Acc:7512]
MVK	ENSG00000110921	4598	mevalonate kinase [Source:HGNC Symbol;Acc:7530]
MX1	ENSG00000157601	4599	myxovirus (influenza virus) resistance 1, interferon-inducible protein p78 (mouse) [Source:HGNC Symbol;Acc:7532]
MX2	ENSG00000183486	4600	myxovirus (influenza virus) resistance 2 (mouse) [Source:HGNC Symbol;Acc:7533]
MXRA7	ENSG00000182534	439921	matrix-remodelling associated 7 [Source:HGNC Symbol;Acc:7541]
MYB	ENSG00000118513	4602	v-myb avian myeloblastosis viral oncogene homolog [Source:HGNC Symbol;Acc:7545]
MYC	ENSG00000136997	4609	v-myc avian myelocytomatosis viral oncogene homolog [Source:HGNC Symbol;Acc:7553]
MYD88	ENSG00000172936	4615	myeloid differentiation primary response 88 [Source:HGNC Symbol;Acc:7562]	Cronin et al., 2012 Biol Reprod. 29;86(2):51
MYLK	ENSG00000065534	4638	myosin light chain kinase [Source:HGNC Symbol;Acc:7590]
MYO9B	ENSG00000099331	4650	myosin IXB [Source:HGNC Symbol;Acc:7609]
MYOF	ENSG00000138119	26509	myoferlin [Source:HGNC Symbol;Acc:3656]
MYOZ1	ENSG00000177791	58529	myozenin 1 [Source:HGNC Symbol;Acc:13752]
MZT2B	ENSG00000152082	653784	mitotic spindle organizing protein 2B [Source:HGNC Symbol;Acc:25886]
N4BP2L1	ENSG00000139597	90634	NEDD4 binding protein 2-like 1 [Source:HGNC Symbol;Acc:25037]
NBPF3	ENSG00000142794	84224	neuroblastoma breakpoint family, member 3 [Source:HGNC Symbol;Acc:25076]
NCAM1	ENSG00000149294	4684	neural cell adhesion molecule 1 [Source:HGNC Symbol;Acc:7656]
NCF2	ENSG00000116701	4688	neutrophil cytosolic factor 2 [Source:HGNC Symbol;Acc:7661]
NDRG4	ENSG00000103034	65009	NDRG family member 4 [Source:HGNC Symbol;Acc:14466]
NDUFAF4	ENSG00000123545	29078	NADH dehydrogenase (ubiquinone) complex I, assembly factor 4 [Source:HGNC Symbol;Acc:21034]
NDUFB6	ENSG00000165264	4712	NADH dehydrogenase (ubiquinone) 1 beta subcomplex, 6, 17kDa [Source:HGNC Symbol;Acc:7701]
NDUFB7	ENSG00000099795	4713	NADH dehydrogenase (ubiquinone) 1 beta subcomplex, 7, 18kDa [Source:HGNC Symbol;Acc:7702]
NDUFV2	ENSG00000178127	4729	NADH dehydrogenase (ubiquinone) flavoprotein 2, 24kDa [Source:HGNC Symbol;Acc:7717]
NEO1	ENSG00000067141	4756	neogenin 1 [Source:HGNC Symbol;Acc:7754]
NF2	ENSG00000186575	4771	neurofibromin 2 (merlin) [Source:HGNC Symbol;Acc:7773]
NFAT5	ENSG00000102908	10725	nuclear factor of activated T-cells 5, tonicity-responsive [Source:HGNC Symbol;Acc:7774]
NFATC1	ENSG00000131196	4772	nuclear factor of activated T-cells, cytoplasmic, calcineurin-dependent 1 [Source:HGNC Symbol;Acc:7775]
NFKB1	ENSG00000109320	4790	nuclear factor of kappa light polypeptide gene enhancer in B-cells 1 [Source:HGNC Symbol;Acc:7794]
NFKB2	ENSG00000077150	4791	nuclear factor of kappa light polypeptide gene enhancer in B-cells 2 (p49/p100) [Source:HGNC Symbol;Acc:7795]
NFKBIA	ENSG00000100906	4792	nuclear factor of kappa light polypeptide gene enhancer in B-cells inhibitor, alpha [Source:HGNC Symbol;Acc:7797]
NFKBIE	ENSG00000146232	4794	nuclear factor of kappa light polypeptide gene enhancer in B-cells inhibitor, epsilon [Source:HGNC Symbol;Acc:7799]
NFKBIZ	ENSG00000144802	64332	nuclear factor of kappa light polypeptide gene enhancer in B-cells inhibitor, zeta [Source:HGNC Symbol;Acc:29805]
NLK	ENSG00000087095	51701	nemo-like kinase [Source:HGNC Symbol;Acc:29858]
NLRP2	ENSG00000022556	55655	NLR family, pyrin domain containing 2 [Source:HGNC Symbol;Acc:22948]
NOC2L	ENSG00000188976	26155	nucleolar complex associated 2 homolog (S. cerevisiae) [Source:HGNC Symbol;Acc:24517]
NOD2	ENSG00000167207	64127	nucleotide-binding oligomerization domain containing 2 [Source:HGNC Symbol;Acc:5331]
NOL11	ENSG00000130935	25926	nucleolar protein 11 [Source:HGNC Symbol;Acc:24557]
NOLC1	ENSG00000166197	9221	nucleolar and coiled-body phosphoprotein 1 [Source:HGNC Symbol;Acc:15608]
NOS1	ENSG00000089250	4842	nitric oxide synthase 1 (neuronal) [Source:HGNC Symbol;Acc:7872]
NOS2A	ENSG00000007171	4843	nitric oxide synthase 2, inducible [Source:HGNC Symbol;Acc:7873]
NOX1	ENSG00000007952	27035	NADPH oxidase 1 [Source:HGNC Symbol;Acc:7889]
NPLOC4	ENSG00000182446	55666	nuclear protein localization 4 homolog (S. cerevisiae) [Source:HGNC Symbol;Acc:18261]
NPY1R	ENSG00000164128	4886	neuropeptide Y receptor Y1 [Source:HGNC Symbol;Acc:7956]
NQO1	ENSG00000181019	1728	NAD(P)H dehydrogenase, quinone 1 [Source:HGNC Symbol;Acc:2874]
NR3C1	ENSG00000113580	2908	nuclear receptor subfamily 3, group C, member 1 (glucocorticoid receptor) [Source:HGNC Symbol;Acc:7978]
NR4A1	ENSG00000123358	3164	nuclear receptor subfamily 4, group A, member 1 [Source:HGNC Symbol;Acc:7980]
NR4A2	ENSG00000153234	4929	nuclear receptor subfamily 4, group A, member 2 [Source:HGNC Symbol;Acc:7981]
NRG1	ENSG00000157168	3084	neuregulin 1 [Source:HGNC Symbol;Acc:7997]
NRP1	ENSG00000099250	8829	neuropilin 1 [Source:HGNC Symbol;Acc:8004]	Glinka et al., 2012 Biochem Biophys Res Commun. 425(4):775-80
NUAK2	ENSG00000163545	81788	NUAK family, SNF1-like kinase, 2 [Source:HGNC Symbol;Acc:29558]
NUCKS1	ENSG00000069275	64710	nuclear casein kinase and cyclin-dependent kinase substrate 1 [Source:HGNC Symbol;Acc:29923]
OGDH	ENSG00000105953	4967	oxoglutarate (alpha-ketoglutarate) dehydrogenase (lipoamide) [Source:HGNC Symbol;Acc:8124]
OLA1	ENSG00000138430	29789	Obg-like ATPase 1 [Source:HGNC Symbol;Acc:28833]
OLR1	ENSG00000173391	4973	oxidized low density lipoprotein (lectin-like) receptor 1 [Source:HGNC Symbol;Acc:8133]
OPN1SW	ENSG00000128617	611	opsin 1 (cone pigments), short-wave-sensitive [Source:HGNC Symbol;Acc:1012]
OPRD1	ENSG00000116329	4985	opioid receptor, delta 1 [Source:HGNC Symbol;Acc:8153]
ORM1	ENSG00000229314	5004	orosomucoid 1 [Source:HGNC Symbol;Acc:8498]
OXTR	ENSG00000180914	5021	oxytocin receptor [Source:HGNC Symbol;Acc:8529]
P2RY5	ENSG00000139679	10161	lysophosphatidic acid receptor 6 [Source:HGNC Symbol;Acc:15520]
P4HA1	ENSG00000122884	5033	prolyl 4-hydroxylase, alpha polypeptide I [Source:HGNC Symbol;Acc:8546]
PAFAH2	ENSG00000158006	5051	platelet-activating factor acetylhydrolase 2, 40kDa [Source:HGNC Symbol;Acc:8579]
PANX1	ENSG00000110218	24145	pannexin 1 [Source:HGNC Symbol;Acc:8599]
PARD3	ENSG00000148498	56288	par-3 family cell polarity regulator [Source:HGNC Symbol;Acc:16051]
PAX8	ENSG00000125618	7849	paired box 8 [Source:HGNC Symbol;Acc:8622]
PAXIP1	ENSG00000157212	22976	PAX interacting (with transcription-activation domain) protein 1 [Source:HGNC Symbol;Acc:8624]
PCNA	ENSG00000132646	5111	proliferating cell nuclear antigen [Source:HGNC Symbol;Acc:8729]
PCSK2	ENSG00000125851	5126	proprotein convertase subtilisin/kexin type 2 [Source:HGNC Symbol;Acc:8744]
PCSK6	ENSG00000140479	100507472	proprotein convertase subtilisin/kexin type 6 [Source:HGNC Symbol;Acc:8569]
PDE6D	ENSG00000156973	5147	phosphodiesterase 6D, cGMP-specific, rod, delta [Source:HGNC Symbol;Acc:8788]
PDE7A	ENSG00000205268	5150	phosphodiesterase 7A [Source:HGNC Symbol;Acc:8791]
PDGFB	ENSG00000100311	5155	platelet-derived growth factor beta polypeptide [Source:HGNC Symbol;Acc:8800]
PDGFD	ENSG00000170962	80310	platelet derived growth factor D [Source:HGNC Symbol;Acc:30620]
PDGFRA	ENSG00000134853	5156	platelet-derived growth factor receptor, alpha polypeptide [Source:HGNC Symbol;Acc:8803]	Yang et al., 2013 Int J Med Sci. 10(7):812-24
PDK2	ENSG00000005882	5164	pyruvate dehydrogenase kinase, isozyme 2 [Source:HGNC Symbol;Acc:8810]
PDYN	ENSG00000101327	5173	prodynorphin [Source:HGNC Symbol;Acc:8820]
PDZD2	ENSG00000133401	23037	PDZ domain containing 2 [Source:HGNC Symbol;Acc:18486]
PDZK1IP1	ENSG00000162366	10158	PDZK1 interacting protein 1 [Source:HGNC Symbol;Acc:16887]
PEA15	ENSG00000162734	8682	phosphoprotein enriched in astrocytes 15 [Source:HGNC Symbol;Acc:8822]
PELO	ENSG00000152684	53918	pelota homolog (Drosophila) [Source:HGNC Symbol;Acc:8829]
PELP1	ENSG00000141456	27043	proline, glutamate and leucine rich protein 1 [Source:HGNC Symbol;Acc:30134]
PENK	ENSG00000181195	5179	proenkephalin [Source:HGNC Symbol;Acc:8831]
PFKM	ENSG00000152556	5213	phosphofructokinase, muscle [Source:HGNC Symbol;Acc:8877]
PGK1	ENSG00000102144	5230	phosphoglycerate kinase 1 [Source:HGNC Symbol;Acc:8896]
PGLYRP1	ENSG00000008438	8993	peptidoglycan recognition protein 1 [Source:HGNC Symbol;Acc:8904]
PHF1	ENSG00000112511	5252	PHD finger protein 1 [Source:HGNC Symbol;Acc:8919]
PI3	ENSG00000124102	5266	peptidase inhibitor 3, skin-derived [Source:HGNC Symbol;Acc:8947]
PIBF1	ENSG00000083535	10464	progesterone immunomodulatory binding factor 1 [Source:HGNC Symbol;Acc:23352]
PIGC	ENSG00000135845	5279	phosphatidylinositol glycan anchor biosynthesis, class C [Source:HGNC Symbol;Acc:8960]
PIGF	ENSG00000151665	5281	phosphatidylinositol glycan anchor biosynthesis, class F [Source:HGNC Symbol;Acc:8962]
PIGV	ENSG00000060642	55650	phosphatidylinositol glycan anchor biosynthesis, class V [Source:HGNC Symbol;Acc:26031]
PIK3AP1	ENSG00000155629	118788	phosphoinositide-3-kinase adaptor protein 1 [Source:HGNC Symbol;Acc:30034]
PIK3CA	ENSG00000121879	5290	phosphatidylinositol-4,5-bisphosphate 3-kinase, catalytic subunit alpha [Source:HGNC Symbol;Acc:8975]
PIK3CD	ENSG00000171608	5293	phosphatidylinositol-4,5-bisphosphate 3-kinase, catalytic subunit delta [Source:HGNC Symbol;Acc:8977]
PIM1	ENSG00000137193	5292	pim-1 oncogene [Source:HGNC Symbol;Acc:8986]
PIM2	ENSG00000102096	11040	pim-2 oncogene [Source:HGNC Symbol;Acc:8987]
PJA2	ENSG00000198961	9867	praja ring finger 2, E3 ubiquitin protein ligase [Source:HGNC Symbol;Acc:17481]
PKP4	ENSG00000144283	8502	plakophilin 4 [Source:HGNC Symbol;Acc:9026]
PLA2G4A	ENSG00000116711	5321	phospholipase A2, group IVA (cytosolic, calcium-dependent) [Source:HGNC Symbol;Acc:9035]	Misra UK. and Pizzo SV. 2001 Arch Biochem Biophys. 386(2):227-32
PLA2G4C	ENSG00000105499	8605	phospholipase A2, group IVC (cytosolic, calcium-independent) [Source:HGNC Symbol;Acc:9037]
PLAT	ENSG00000104368	5327	plasminogen activator, tissue [Source:HGNC Symbol;Acc:9051]
PLAU	ENSG00000122861	5328	plasminogen activator, urokinase [Source:HGNC Symbol;Acc:9052]
PLCD1	ENSG00000187091	5333	phospholipase C, delta 1 [Source:HGNC Symbol;Acc:9060]
PLCG2	ENSG00000197943	5336	phospholipase C, gamma 2 (phosphatidylinositol-specific) [Source:HGNC Symbol;Acc:9066]
PLK3	ENSG00000173846	1263	polo-like kinase 3 [Source:HGNC Symbol;Acc:2154]
PLLP	ENSG00000102934	51090	plasmolipin [Source:HGNC Symbol;Acc:18553]
PMS1	ENSG00000064933	5378	PMS1 postmeiotic segregation increased 1 (S. cerevisiae) [Source:HGNC Symbol;Acc:9121]
POLDIP3	ENSG00000100227	84271	polymerase (DNA-directed), delta interacting protein 3 [Source:HGNC Symbol;Acc:23782]
POLH	ENSG00000170734	5429	polymerase (DNA directed), eta [Source:HGNC Symbol;Acc:9181]
POLR1C	ENSG00000171453	9533	polymerase (RNA) I polypeptide C, 30kDa [Source:HGNC Symbol;Acc:20194]
POMC	ENSG00000115138	5443	proopiomelanocortin [Source:HGNC Symbol;Acc:9201]
PPAP2B	ENSG00000162407	8613	phosphatidic acid phosphatase type 2B [Source:HGNC Symbol;Acc:9229]
PPARD	ENSG00000112033	5467	peroxisome proliferator-activated receptor delta [Source:HGNC Symbol;Acc:9235]
PPDPF	ENSG00000125534	79144	pancreatic progenitor cell differentiation and proliferation factor [Source:HGNC Symbol;Acc:16142]
PPFIA1	ENSG00000131626	8500	protein tyrosine phosphatase, receptor type, f polypeptide (PTPRF), interacting protein (liprin), alpha 1 [Source:HGNC Symbol;Acc:9245]
PPM1A	ENSG00000100614	5494	protein phosphatase, Mg2+/Mn2+ dependent, 1A [Source:HGNC Symbol;Acc:9275]
PPP1R13B	ENSG00000088808	23368	protein phosphatase 1, regulatory subunit 13B [Source:HGNC Symbol;Acc:14950]
PPP1R15A	ENSG00000087074	23645	protein phosphatase 1, regulatory subunit 15A [Source:HGNC Symbol;Acc:14375]
PPP1R1A	ENSG00000135447	5502	protein phosphatase 1, regulatory (inhibitor) subunit 1A [Source:HGNC Symbol;Acc:9286]
PPP2R5E	ENSG00000154001	5529	protein phosphatase 2, regulatory subunit B', epsilon isoform [Source:HGNC Symbol;Acc:9313]
PPP3CB	ENSG00000107758	5532	Protein phosphatase 3, catalytic subunit
PPP5C	ENSG00000011485	5536	protein phosphatase 5, catalytic subunit [Source:HGNC Symbol;Acc:9322]
PQBP1	ENSG00000102103	10084	polyglutamine binding protein 1 [Source:HGNC Symbol;Acc:9330]
PQLC1	ENSG00000122490	80148	PQ loop repeat containing 1 [Source:HGNC Symbol;Acc:26188]
PRF1	ENSG00000180644	5551	perforin 1 (pore forming protein) [Source:HGNC Symbol;Acc:9360]
PRKAB2	ENSG00000131791	5565	protein kinase, AMP-activated, beta 2 non-catalytic subunit [Source:HGNC Symbol;Acc:9379]
PRKACA	ENSG00000072062	5566	protein kinase, cAMP-dependent, catalytic, alpha [Source:HGNC Symbol;Acc:9380]
PRKCD	ENSG00000163932	5580	protein kinase C, delta [Source:HGNC Symbol;Acc:9399]
PRKD2	ENSG00000105287	25865	protein kinase D2 [Source:HGNC Symbol;Acc:17293]
PRKRA	ENSG00000180228	8575	protein kinase, interferon-inducible double stranded RNA dependent activator [Source:HGNC Symbol;Acc:9438]
PRL	ENSG00000172179	5617	prolactin [Source:HGNC Symbol;Acc:9445]
PRPF38B	ENSG00000134186	55119	pre-mRNA processing factor 38B [Source:HGNC Symbol;Acc:25512]
PRPF39	ENSG00000185246	55015	pre-mRNA processing factor 39 [Source:HGNC Symbol;Acc:20314]
PRRG4	ENSG00000135378	79056	proline rich Gla (G-carboxyglutamic acid) 4 (transmembrane) [Source:HGNC Symbol;Acc:30799]
PRSS22	ENSG00000005001	64063	protease, serine, 22 [Source:HGNC Symbol;Acc:14368]
PSMB9	ENSG00000239836	5698	proteasome (prosome, macropain) subunit, beta type, 9 [Source:HGNC Symbol;Acc:9546]
PSMD4	ENSG00000159352	5710	proteasome (prosome, macropain) 26S subunit, non-ATPase, 4 [Source:HGNC Symbol;Acc:9561]
PSMD7	ENSG00000103035	5713	proteasome (prosome, macropain) 26S subunit, non-ATPase, 7 [Source:HGNC Symbol;Acc:9565]
PSME1	ENSG00000092010	5720	proteasome (prosome, macropain) activator subunit 1 (PA28 alpha) [Source:HGNC Symbol;Acc:9568]
PSME2	ENSG00000100911	102465801	proteasome (prosome, macropain) activator subunit 2 (PA28 beta) [Source:HGNC Symbol;Acc:9569]
PSMG2	ENSG00000128789	56984	proteasome (prosome, macropain) assembly chaperone 2 [Source:HGNC Symbol;Acc:24929]
PTEN	ENSG00000171862	5728	phosphatase and tensin homolog [Source:HGNC Symbol;Acc:9588]
PTGDS	ENSG00000107317	5730	prostaglandin D2 synthase 21kDa (brain) [Source:HGNC Symbol;Acc:9592]
PTGES	ENSG00000148344	9536	prostaglandin E synthase [Source:HGNC Symbol;Acc:9599]
PTGFR	ENSG00000122420	5737	prostaglandin F receptor (FP) [Source:HGNC Symbol;Acc:9600]
PTGIS	ENSG00000124212	5740	prostaglandin I2 (prostacyclin) synthase [Source:HGNC Symbol;Acc:9603]
PTGS2	ENSG00000073756	5743	prostaglandin-endoperoxide synthase 2 (prostaglandin G/H synthase and cyclooxygenase) [Source:HGNC Symbol;Acc:9605]
PTHLH	ENSG00000087494	5744	parathyroid hormone-like hormone [Source:HGNC Symbol;Acc:9607]
PTPN1	ENSG00000196396	5770	protein tyrosine phosphatase, non-receptor type 1 [Source:HGNC Symbol;Acc:9642]
PTPN13	ENSG00000163629	5783	protein tyrosine phosphatase, non-receptor type 13 (APO-1/CD95 (Fas)-associated phosphatase) [Source:HGNC Symbol;Acc:9646]
PTPN6	ENSG00000111679	5777	protein tyrosine phosphatase, non-receptor type 6 [Source:HGNC Symbol;Acc:9658]	Massa PT. and Wu C. 1998 J Interferon Cytokine Res. 18(7):499-507
PTPRE	ENSG00000132334	5791	protein tyrosine phosphatase, receptor type, E [Source:HGNC Symbol;Acc:9669]
PTS	ENSG00000150787	5805	6-pyruvoyltetrahydropterin synthase [Source:HGNC Symbol;Acc:9689]
PTX3	ENSG00000163661	5806	pentraxin 3, long [Source:HGNC Symbol;Acc:9692]
PYCARD	ENSG00000103490	29108	PYD and CARD domain containing [Source:HGNC Symbol;Acc:16608]
QKI	ENSG00000112531	9444	QKI, KH domain containing, RNA binding [Source:HGNC Symbol;Acc:21100]
RAB13	ENSG00000143545	5872	ras-related protein RAB13
RAB15	ENSG00000139998	376267	RAB15, member RAS oncogene family [Source:HGNC Symbol;Acc:20150]
RAB22A	ENSG00000124209	57403	RAB22A, member RAS oncogene family [Source:HGNC Symbol;Acc:9764]
RAB27A	ENSG00000069974	5873	RAB27A, member RAS oncogene family [Source:HGNC Symbol;Acc:9766]
RAB3A	ENSG00000105649	5864	ras-related protein RAB3A
RAB40B	ENSG00000141542	10966	RAB40B, member RAS oncogene family [Source:HGNC Symbol;Acc:18284]
RAB5A	ENSG00000144566	5868	RAB5A, member RAS oncogene family [Source:HGNC Symbol;Acc:9783]
RAB7L1	ENSG00000117280	8934	RAB7, member RAS oncogene family-like 1 [Source:HGNC Symbol;Acc:9789]
RABL2B	ENSG00000079974	11159	RAB, member of RAS oncogene family-like 2B [Source:HGNC Symbol;Acc:9800]
RABL3	ENSG00000144840	285282	RAB, member of RAS oncogene family-like 3 [Source:HGNC Symbol;Acc:18072]
RAG1	ENSG00000166349	5896	recombination activating gene 1 [Source:HGNC Symbol;Acc:9831]
RAG2	ENSG00000175097	5897	recombination activating gene 2 [Source:HGNC Symbol;Acc:9832]
RANBP3	ENSG00000031823	8498	RAN binding protein 3 [Source:HGNC Symbol;Acc:9850]
RAP2C	ENSG00000123728	57826	RAP2C, member of RAS oncogene family [Source:HGNC Symbol;Acc:21165]
RBBP4	ENSG00000162521	5928	retinoblastoma binding protein 4 [Source:HGNC Symbol;Acc:9887]
RBM9	ENSG00000100320	23543	RNA binding protein, fox-1 homolog (C. elegans) 2 [Source:HGNC Symbol;Acc:9906]
RBP1	ENSG00000114115	5947	retinol binding protein 1, cellular [Source:HGNC Symbol;Acc:9919]
RBPJ	ENSG00000168214	3516	recombination signal binding protein for immunoglobulin kappa J region [Source:HGNC Symbol;Acc:5724]
RC3H2	ENSG00000056586	54542	ring finger and CCCH-type domains 2 [Source:HGNC Symbol;Acc:21461]
RCOR3	ENSG00000117625	55758	REST corepressor 3 [Source:HGNC Symbol;Acc:25594]
REL	ENSG00000162924	5966	v-rel avian reticuloendotheliosis viral oncogene homolog [Source:HGNC Symbol;Acc:9954]
RELB	ENSG00000104856	5971	v-rel avian reticuloendotheliosis viral oncogene homolog B [Source:HGNC Symbol;Acc:9956]
REV3L	ENSG00000009413	5980	REV3-like, polymerase (DNA directed), zeta, catalytic subunit [Source:HGNC Symbol;Acc:9968]
RFC2	ENSG00000049541	5982	replication factor C (activator 1) 2, 40kDa [Source:HGNC Symbol;Acc:9970]
RFPL2	ENSG00000128253	10739	ret finger protein-like 2 [Source:HGNC Symbol;Acc:9979]
RFX5	ENSG00000143390	5993	regulatory factor X, 5 (influences HLA class II expression) [Source:HGNC Symbol;Acc:9986]
RGL1	ENSG00000143344	23179	ral guanine nucleotide dissociation stimulator-like 1 [Source:HGNC Symbol;Acc:30281]
RGP1	ENSG00000107185	9827	RGP1 retrograde golgi transport homolog (S. cerevisiae) [Source:HGNC Symbol;Acc:21965]
RGS19	ENSG00000171700	10287	regulator of G-protein signaling 19 [Source:HGNC Symbol;Acc:13735]
RGS7	ENSG00000182901	6000	regulator of G-protein signaling 7 [Source:HGNC Symbol;Acc:10003]
RHOC	ENSG00000155366	389	ras homolog family member C [Source:HGNC Symbol;Acc:669]
RHOG	ENSG00000177105	391	ras homolog family member G [Source:HGNC Symbol;Acc:672]
RIPK2	ENSG00000104312	8767	receptor-interacting serine-threonine kinase 2 [Source:HGNC Symbol;Acc:10020]
RND1	ENSG00000172602	27289	Rho family GTPase 1 [Source:HGNC Symbol;Acc:18314]
RNF130	ENSG00000113269	55819	ring finger protein 130 [Source:HGNC Symbol;Acc:18280]
RNF6	ENSG00000127870	6049	ring finger protein (C3H2C3 type) 6 [Source:HGNC Symbol;Acc:10069]
RP11-35N6.1	ENSG00000148123	54886	Lipid phosphate phosphatase-related protein type 1 [Source:UniProtKB/Swiss-Prot;Acc:Q8TBJ4]
RPL10	ENSG00000147403	26778	ribosomal protein L10 [Source:HGNC Symbol;Acc:10298]
RPL18	ENSG00000063177	6141	ribosomal protein L18 [Source:HGNC Symbol;Acc:10310]
RPS16	ENSG00000105193	6217	ribosomal protein S16 [Source:HGNC Symbol;Acc:10396]
RPS4X	ENSG00000198034	6191	Ribosomal protein S4
RRAS	ENSG00000126458	6237	related RAS viral (r-ras) oncogene homolog [Source:HGNC Symbol;Acc:10447]
RUFY1	ENSG00000176783	80230	RUN and FYVE domain containing 1 [Source:HGNC Symbol;Acc:19760]
S100A10	ENSG00000197747	6281	S100 calcium binding protein A10 [Source:HGNC Symbol;Acc:10487]
S100A4	ENSG00000196154	6275	S100 calcium binding protein A4 [Source:HGNC Symbol;Acc:10494]
S100A6	ENSG00000197956	6277	S100 calcium binding protein A6 [Source:HGNC Symbol;Acc:10496]
SAA1	ENSG00000173432	6288	serum amyloid A1 [Source:HGNC Symbol;Acc:10513]
SAA2	ENSG00000134339	6289	serum amyloid A2 [Source:HGNC Symbol;Acc:10514]
SAPS1	ENSG00000105063	22870	protein phosphatase 6, regulatory subunit 1 [Source:HGNC Symbol;Acc:29195]
SAPS2	ENSG00000100239	9701	protein phosphatase 6, regulatory subunit 2 [Source:HGNC Symbol;Acc:19253]
SARM1	ENSG00000004139	23098	sterile alpha and TIR motif containing 1 [Source:HGNC Symbol;Acc:17074]
SAT1	ENSG00000130066	6303	spermidine/spermine N1-acetyltransferase 1 [Source:HGNC Symbol;Acc:10540]
SBF1	ENSG00000100241	6305	SET binding factor 1 [Source:HGNC Symbol;Acc:10542]
SCARB2	ENSG00000138760	950	scavenger receptor class B, member 2 [Source:HGNC Symbol;Acc:1665]
SCNN1A	ENSG00000111319	6337	sodium channel, non-voltage-gated 1 alpha subunit [Source:HGNC Symbol;Acc:10599]
SCO2	ENSG00000130489	9997	SCO2 cytochrome c oxidase assembly protein [Source:HGNC Symbol;Acc:10604]
SDC2	ENSG00000169439	6383	syndecan 2 [Source:HGNC Symbol;Acc:10659]	Watanabe et al., 2006 J Neurooncol. 77: 25–32
SDC4	ENSG00000124145	6385	syndecan 4 [Source:HGNC Symbol;Acc:10661]
SDCBP	ENSG00000137575	6386	syndecan binding protein (syntenin) [Source:HGNC Symbol;Acc:10662]	Boukerche et al., 2007 Cancer Res. 67(4):1812-22
SELE	ENSG00000007908	6401	selectin E [Source:HGNC Symbol;Acc:10718]
SELP	ENSG00000174175	6403	selectin P (granule membrane protein 140kDa, antigen CD62) [Source:HGNC Symbol;Acc:10721]
SENP3	ENSG00000161956	26168	SUMO1/sentrin/SMT3 specific peptidase 3 [Source:HGNC Symbol;Acc:17862]
SERPINA1	ENSG00000197249	5265	serpin peptidase inhibitor, clade A (alpha-1 antiproteinase, antitrypsin), member 1 [Source:HGNC Symbol;Acc:8941]
SERPINA3	ENSG00000196136	12	serpin peptidase inhibitor, clade A (alpha-1 antiproteinase, antitrypsin), member 3 [Source:HGNC Symbol;Acc:16]
SERPINB1	ENSG00000021355	1992	serpin peptidase inhibitor, clade B (ovalbumin), member 1 [Source:HGNC Symbol;Acc:3311]
SERPINB7	ENSG00000166396	8710	serpin peptidase inhibitor, clade B (ovalbumin), member 7 [Source:HGNC Symbol;Acc:13902]
SERPINE1	ENSG00000106366	5054	serpin peptidase inhibitor, clade E (nexin, plasminogen activator inhibitor type 1), member 1 [Source:HGNC Symbol;Acc:8583]
SERPINE2	ENSG00000135919	5270	serpin peptidase inhibitor, clade E (nexin, plasminogen activator inhibitor type 1), member 2 [Source:HGNC Symbol;Acc:8951]
SERPING1	ENSG00000149131	710	serpin peptidase inhibitor, clade G (C1 inhibitor), member 1 [Source:HGNC Symbol;Acc:1228]
SFRS2	ENSG00000161547	693221	serine/arginine-rich splicing factor 2 [Source:HGNC Symbol;Acc:10783]
SH3BGRL	ENSG00000131171	6451	SH3 domain binding glutamic acid-rich protein like [Source:HGNC Symbol;Acc:10823]
SIAH1	ENSG00000196470	6477	siah E3 ubiquitin protein ligase 1 [Source:HGNC Symbol;Acc:10857]
SIGLEC8	ENSG00000105366	27181	sialic acid binding Ig-like lectin 8 [Source:HGNC Symbol;Acc:10877]
SIRT1	ENSG00000096717	23411	sirtuin 1 [Source:HGNC Symbol;Acc:14929]
SIRT2	ENSG00000068903	22933	sirtuin 2 [Source:HGNC Symbol;Acc:10886]
SKP1	ENSG00000113558	6500	S-phase kinase-associated protein 1 [Source:HGNC Symbol;Acc:10899]
SKP2	ENSG00000145604	6502	S-phase kinase-associated protein 2, E3 ubiquitin protein ligase [Source:HGNC Symbol;Acc:10901]
SLC11A2	ENSG00000110911	4891	solute carrier family 11 (proton-coupled divalent metal ion transporter), member 2 [Source:HGNC Symbol;Acc:10908]
SLC12A7	ENSG00000113504	10723	solute carrier family 12 (potassium/chloride transporter), member 7 [Source:HGNC Symbol;Acc:10915]
SLC13A1	ENSG00000081800	6561	Solute carrier family 13 member 1
SLC16A1	ENSG00000155380	6566	solute carrier family 16 (monocarboxylate transporter), member 1 [Source:HGNC Symbol;Acc:10922]
SLC16A3	ENSG00000141526	102465472	solute carrier family 16 (monocarboxylate transporter), member 3 [Source:HGNC Symbol;Acc:10924]
SLC16A4	ENSG00000168679	9122	solute carrier family 16, member 4 [Source:HGNC Symbol;Acc:10925]
SLC17A9	ENSG00000101194	63910	solute carrier family 17 (vesicular nucleotide transporter), member 9 [Source:HGNC Symbol;Acc:16192]
SLC38A2	ENSG00000134294	54407	solute carrier family 38, member 2 [Source:HGNC Symbol;Acc:13448]
SLC3A1	ENSG00000138079	6519	solute carrier family 3 (amino acid transporter heavy chain), member 1 [Source:HGNC Symbol;Acc:11025]
SLC3A2	ENSG00000168003	6520	solute carrier family 3 (amino acid transporter heavy chain), member 2 [Source:HGNC Symbol;Acc:11026]
SLC6A6	ENSG00000131389	6533	solute carrier family 6 (neurotransmitter transporter), member 6 [Source:HGNC Symbol;Acc:11052]
SLCO4A1	ENSG00000101187	28231	solute carrier organic anion transporter family, member 4A1 [Source:HGNC Symbol;Acc:10953]
SMAD3	ENSG00000166949	4088	SMAD family member 3 [Source:HGNC Symbol;Acc:6769]
SMARCC2	ENSG00000139613	6601	SWI/SNF related, matrix associated, actin dependent regulator of chromatin, subfamily c, member 2 [Source:HGNC Symbol;Acc:11105]
SMC2	ENSG00000136824	10592	structural maintenance of chromosomes 2 [Source:HGNC Symbol;Acc:14011]
SMG7	ENSG00000116698	9887	SMG7 nonsense mediated mRNA decay factor [Source:HGNC Symbol;Acc:16792]
SMPD3	ENSG00000103056	55512	sphingomyelin phosphodiesterase 3, neutral membrane (neutral sphingomyelinase II) [Source:HGNC Symbol;Acc:14240]
SMUG1	ENSG00000123415	23583	single-strand-selective monofunctional uracil-DNA glycosylase 1 [Source:HGNC Symbol;Acc:17148]
SNAI1	ENSG00000124216	6615	snail family zinc finger 1 [Source:HGNC Symbol;Acc:11128]
SNUPN	ENSG00000169371	10073	snurportin 1 [Source:HGNC Symbol;Acc:14245]
SNX15	ENSG00000110025	29907	sorting nexin 15 [Source:HGNC Symbol;Acc:14978]
SOD1	ENSG00000142168	6647	superoxide dismutase 1, soluble [Source:HGNC Symbol;Acc:11179]
SOD2	ENSG00000112096	100129518	superoxide dismutase 2, mitochondrial [Source:HGNC Symbol;Acc:11180]
SORBS3	ENSG00000120896	10174	sorbin and SH3 domain containing 3 [Source:HGNC Symbol;Acc:30907]
SOX9	ENSG00000125398	6662	SRY (sex determining region Y)-box 9 [Source:HGNC Symbol;Acc:11204]
SP7	ENSG00000170374	121340	Sp7 transcription factor [Source:HGNC Symbol;Acc:17321]
SPATA19	ENSG00000166118	219938	spermatogenesis associated 19 [Source:HGNC Symbol;Acc:30614]
SPP1	ENSG00000118785	6696	secreted phosphoprotein 1 [Source:HGNC Symbol;Acc:11255]
SPRR1B	ENSG00000169469	6699	small proline-rich protein 1B [Source:HGNC Symbol;Acc:11260]
SRF	ENSG00000112658	6722	serum response factor (c-fos serum response element-binding transcription factor) [Source:HGNC Symbol;Acc:11291]
SRSF11	ENSG00000116754	9295	serine/arginine-rich splicing factor 11 [Source:HGNC Symbol;Acc:10782]
ST5	ENSG00000166444	6764	suppression of tumorigenicity 5 [Source:HGNC Symbol;Acc:11350]
ST6GAL1	ENSG00000073849	6480	ST6 beta-galactosamide alpha-2,6-sialyltranferase 1 [Source:HGNC Symbol;Acc:10860]
ST8SIA1	ENSG00000111728	6489	ST8 alpha-N-acetyl-neuraminide alpha-2,8-sialyltransferase 1 [Source:HGNC Symbol;Acc:10869]
STAG1	ENSG00000118007	10274	stromal antigen 1 [Source:HGNC Symbol;Acc:11354]
STAM	ENSG00000136738	8027	signal transducing adaptor molecule (SH3 domain and ITAM motif) 1 [Source:HGNC Symbol;Acc:11357]
STARD3	ENSG00000131748	10948	StAR-related lipid transfer (START) domain containing 3 [Source:HGNC Symbol;Acc:17579]
STAT5A	ENSG00000126561	6776	signal transducer and activator of transcription 5A [Source:HGNC Symbol;Acc:11366]
STK38	ENSG00000112079	11329	serine/threonine kinase 38 [Source:HGNC Symbol;Acc:17847]
STK39	ENSG00000198648	27347	serine threonine kinase 39 [Source:HGNC Symbol;Acc:17717]
STXBP3	ENSG00000116266	6814	syntaxin binding protein 3 [Source:HGNC Symbol;Acc:11446]
STXBP6	ENSG00000168952	29091	syntaxin binding protein 6 (amisyn) [Source:HGNC Symbol;Acc:19666]
SUCLG1	ENSG00000163541	8802	succinate-CoA ligase, alpha subunit [Source:HGNC Symbol;Acc:11449]
SULT1A2	ENSG00000197165	6799	sulfotransferase family, cytosolic, 1A, phenol-preferring, member 2 [Source:HGNC Symbol;Acc:11454]
SUPV3L1	ENSG00000156502	6832	suppressor of var1, 3-like 1 (S. cerevisiae) [Source:HGNC Symbol;Acc:11471]
SYK	ENSG00000165025	6850	Spleen tyrosine kinase
SYT1	ENSG00000067715	6857	Synaptotagamin 1
TACR1	ENSG00000115353	6869	tachykinin receptor 1 [Source:HGNC Symbol;Acc:11526]
TAF5L	ENSG00000135801	27097	TAF5-like RNA polymerase II, p300/CBP-associated factor (PCAF)-associated factor, 65kDa [Source:HGNC Symbol;Acc:17304]
TAOK3	ENSG00000135090	51347	TAO kinase 3 [Source:HGNC Symbol;Acc:18133]
TAP1	ENSG00000168394	6890	transporter 1, ATP-binding cassette, sub-family B (MDR/TAP) [Source:HGNC Symbol;Acc:43]
TAPBP	ENSG00000112493	6892	TAP binding protein (tapasin) [Source:HGNC Symbol;Acc:11566]
TAPBPL	ENSG00000139192	55080	TAP binding protein-like [Source:HGNC Symbol;Acc:30683]
TBC1D12	ENSG00000108239	23232	TBC1 domain family, member 12 [Source:HGNC Symbol;Acc:29082]
TCIRG1	ENSG00000110719	10312	T-cell, immune regulator 1, ATPase, H+ transporting, lysosomal V0 subunit A3 [Source:HGNC Symbol;Acc:11647]
TCTN3	ENSG00000119977	26123	tectonic family member 3 [Source:HGNC Symbol;Acc:24519]
TECR	ENSG00000099797	9524	trans-2,3-enoyl-CoA reductase [Source:HGNC Symbol;Acc:4551]
TEGT	ENSG00000139644	7009	transmembrane BAX inhibitor motif containing 6 [Source:HGNC Symbol;Acc:11723]
TERT	ENSG00000164362	7015	telomerase reverse transcriptase [Source:HGNC Symbol;Acc:11730]
TESC	ENSG00000088992	54997	tescalcin [Source:HGNC Symbol;Acc:26065]
TESK1	ENSG00000107140	7016	testis-specific kinase 1 [Source:HGNC Symbol;Acc:11731]
TF	ENSG00000091513	7018	transferrin [Source:HGNC Symbol;Acc:11740]
TFE3	ENSG00000068323	7030	transcription factor binding to IGHM enhancer 3 [Source:HGNC Symbol;Acc:11752]
TFEC	ENSG00000105967	22797	transcription factor EC [Source:HGNC Symbol;Acc:11754]
TFF3	ENSG00000160180	7033	trefoil factor 3 (intestinal) [Source:HGNC Symbol;Acc:11757]
TFPI2	ENSG00000105825	7980	tissue factor pathway inhibitor 2 [Source:HGNC Symbol;Acc:11761]
TFPT	ENSG00000105619	29844	TCF3 (E2A) fusion partner (in childhood Leukemia) [Source:HGNC Symbol;Acc:13630]
TGM1	ENSG00000092295	7051	transglutaminase 1 [Source:HGNC Symbol;Acc:11777]
TGM2	ENSG00000198959	7052	transglutaminase 2 [Source:HGNC Symbol;Acc:11778]
THAP7	ENSG00000184436	80764	THAP domain containing 7 [Source:HGNC Symbol;Acc:23190]
THBS1	ENSG00000137801	7057	thrombospondin 1 [Source:HGNC Symbol;Acc:11785]
THBS2	ENSG00000186340	7058	thrombospondin 2 [Source:HGNC Symbol;Acc:11786]
THOC1	ENSG00000079134	9984	THO complex 1 [Source:HGNC Symbol;Acc:19070]
TICAM1	ENSG00000127666	148022	toll-like receptor adaptor molecule 1 [Source:HGNC Symbol;Acc:18348]
TIFA	ENSG00000145365	92610	TRAF-interacting protein with forkhead-associated domain [Source:HGNC Symbol;Acc:19075]
TJAP1	ENSG00000137221	93643	tight junction associated protein 1 (peripheral) [Source:HGNC Symbol;Acc:17949]
TLK2	ENSG00000146872	11011	tousled-like kinase 2 [Source:HGNC Symbol;Acc:11842]
TLN1	ENSG00000137076	7094	talin 1 [Source:HGNC Symbol;Acc:11845]
TLR2	ENSG00000137462	7097	toll-like receptor 2 [Source:HGNC Symbol;Acc:11848]
TLR9	ENSG00000239732	54106	toll-like receptor 9 [Source:HGNC Symbol;Acc:15633]
TM9SF1	ENSG00000100926	10548	transmembrane 9 superfamily member 1 [Source:HGNC Symbol;Acc:11864]
TMCO3	ENSG00000150403	55002	transmembrane and coiled-coil domains 3 [Source:HGNC Symbol;Acc:20329]
TMEM176A	ENSG00000002933	55365	transmembrane protein 176A [Source:HGNC Symbol;Acc:24930]
TMEM34	ENSG00000164168	55751	transmembrane protein 184C [Source:HGNC Symbol;Acc:25587]
TMEM50A	ENSG00000183726	23585	transmembrane protein 50A [Source:HGNC Symbol;Acc:30590]
TMEM8	ENSG00000129925	58986	transmembrane protein 8A [Source:HGNC Symbol;Acc:17205]
TMEM87A	ENSG00000103978	25963	transmembrane protein 87A [Source:HGNC Symbol;Acc:24522]
TMOD3	ENSG00000138594	29766	tropomodulin 3 (ubiquitous) [Source:HGNC Symbol;Acc:11873]
TNC	ENSG00000041982	3371	tenascin C [Source:HGNC Symbol;Acc:5318]
TNF	ENSG00000204490	7124	tumor necrosis factor [Source:HGNC Symbol;Acc:11892]
TNFAIP1	ENSG00000109079	7126	tumor necrosis factor, alpha-induced protein 1 (endothelial) [Source:HGNC Symbol;Acc:11894]
TNFAIP2	ENSG00000185215	7127	tumor necrosis factor, alpha-induced protein 2 [Source:HGNC Symbol;Acc:11895]
TNFAIP3	ENSG00000118503	7128	tumor necrosis factor, alpha-induced protein 3 [Source:HGNC Symbol;Acc:11896]
TNFAIP6	ENSG00000123610	7130	tumor necrosis factor, alpha-induced protein 6 [Source:HGNC Symbol;Acc:11898]	Choi et al., 2011 Blood. 118(2):330-8
TNFRSF1B	ENSG00000028137	7133	tumor necrosis factor receptor superfamily, member 1B [Source:HGNC Symbol;Acc:11917]
TNFRSF4	ENSG00000186827	7293	tumor necrosis factor receptor superfamily, member 4 [Source:HGNC Symbol;Acc:11918]
TNFRSF9	ENSG00000049249	3604	tumor necrosis factor receptor superfamily, member 9 [Source:HGNC Symbol;Acc:11924]
TNFSF10	ENSG00000121858	8743	tumor necrosis factor (ligand) superfamily, member 10 [Source:HGNC Symbol;Acc:11925]
TNFSF13B	ENSG00000102524	10673	tumor necrosis factor (ligand) superfamily, member 13b [Source:HGNC Symbol;Acc:11929]
TNFSF15	ENSG00000181634	9966	tumor necrosis factor (ligand) superfamily, member 15 [Source:HGNC Symbol;Acc:11931]
TNIP1	ENSG00000145901	10318	TNFAIP3 interacting protein 1 [Source:HGNC Symbol;Acc:16903]
TNIP3	ENSG00000050730	79931	TNFAIP3 interacting protein 3 [Source:HGNC Symbol;Acc:19315]
TNPO1	ENSG00000083312	3842	transportin 1 [ Homo sapiens (human) ]
TP53	ENSG00000141510	7157	tumor protein p53 [Source:HGNC Symbol;Acc:11998]
TPBG	ENSG00000146242	7162	trophoblast glycoprotein [Source:HGNC Symbol;Acc:12004]
TPMT	ENSG00000137364	7172	thiopurine S-methyltransferase [Source:HGNC Symbol;Acc:12014]
TPPP3	ENSG00000159713	51673	tubulin polymerization-promoting protein family member 3 [Source:HGNC Symbol;Acc:24162]
TPT1	ENSG00000133112	101928826	tumor protein, translationally-controlled 1 [Source:HGNC Symbol;Acc:12022]
TRAF1	ENSG00000056558	7185	TNF receptor-associated factor 1 [Source:HGNC Symbol;Acc:12031]
TRAF2	ENSG00000127191	7186	TNF receptor-associated factor 2 [Source:HGNC Symbol;Acc:12032]
TRAF7	ENSG00000167971	57524	CASK interacting protein 1 [Source:HGNC Symbol;Acc:20879]
TRAPPC2L	ENSG00000167515	51693	trafficking protein particle complex 2-like [Source:HGNC Symbol;Acc:30887]
TREM1	ENSG00000124731	54210	triggering receptor expressed on myeloid cells 1 [Source:HGNC Symbol;Acc:17760]
TRIB1	ENSG00000173334	10221	tribbles pseudokinase 1 [Source:HGNC Symbol;Acc:16891]
TRIB2	ENSG00000071575	28951	tribbles pseudokinase 2 [Source:HGNC Symbol;Acc:30809]	Wie et al., 2012 Inflamm Bowel Dis. 18(5):877-88
TRIM21	ENSG00000132109	6737	tripartite motif containing 21 [Source:HGNC Symbol;Acc:11312]	Yoshimi et al., 2009 J Immunol. 182:7527-7538
TRIM22	ENSG00000132274	10346	tripartite motif containing 22 [Source:HGNC Symbol;Acc:16379]	Yu et al., 2011 Biochem Biophys Res Commun. 410(2):247-51
TRIM29	ENSG00000137699	23650	tripartite motif containing 29 [Source:HGNC Symbol;Acc:17274]
TRIM31	ENSG00000137397	11074	tripartite motif containing 31 [Source:HGNC Symbol;Acc:16289]
TRIM45	ENSG00000134253	80263	tripartite motif containing 45 [Source:HGNC Symbol;Acc:19018]
TRIP10	ENSG00000125733	9322	thyroid hormone receptor interactor 10 [Source:HGNC Symbol;Acc:12304]
TRPC1	ENSG00000144935	7220	transient receptor potential cation channel, subfamily C, member 1 [Source:HGNC Symbol;Acc:12333]
TRPV2	ENSG00000187688	51393	transient receptor potential cation channel, subfamily V, member 2 [Source:HGNC Symbol;Acc:18082]
TRSPAP1	ENSG00000180098	54952	tRNA selenocysteine 1 associated protein 1 [Source:HGNC Symbol;Acc:30813]
TUBB3	ENSG00000198211	10381	tubulin, beta 3 class III [Source:HGNC Symbol;Acc:20772]
TUSC3	ENSG00000104723	7991	tumor suppressor candidate 3 [Source:HGNC Symbol;Acc:30242]
TWIST1	ENSG00000122691	7291	twist family bHLH transcription factor 1 [Source:HGNC Symbol;Acc:12428]
TXNRD2	ENSG00000184470	10587	thioredoxin reductase 2 [Source:HGNC Symbol;Acc:18155]
UBE2L6	ENSG00000156587	9246	ubiquitin-conjugating enzyme E2L 6 [Source:HGNC Symbol;Acc:12490]
UBE2M	ENSG00000130725	9040	ubiquitin-conjugating enzyme E2M [Source:HGNC Symbol;Acc:12491]
UCP2	ENSG00000175567	7351	uncoupling protein 2 (mitochondrial, proton carrier) [Source:HGNC Symbol;Acc:12518]
UEVLD	ENSG00000151116	55293	UEV and lactate/malate dehyrogenase domains [Source:HGNC Symbol;Acc:30866]
UOX	ENSG00000240520	391051	Urate oxidase
UPK1B	ENSG00000114638	7348	uroplakin 1B [Source:HGNC Symbol;Acc:12578]
UPP1	ENSG00000183696	7378	uridine phosphorylase 1 [Source:HGNC Symbol;Acc:12576]
USP16	ENSG00000156256	10600	ubiquitin specific peptidase 16 [Source:HGNC Symbol;Acc:12614]
USP19	ENSG00000172046	10869	ubiquitin specific peptidase 19 [Source:HGNC Symbol;Acc:12617]
USP48	ENSG00000090686	84196	ubiquitin specific peptidase 48 [Source:HGNC Symbol;Acc:18533]
VCAM1	ENSG00000162692	7412	vascular cell adhesion molecule 1 [Source:HGNC Symbol;Acc:12663]
VCAN	ENSG00000038427	1462	versican [Source:HGNC Symbol;Acc:2464]
VDAC3	ENSG00000078668	7419	voltage-dependent anion channel 3 [Source:HGNC Symbol;Acc:12674]
VEGFC	ENSG00000150630	7424	vascular endothelial growth factor C [Source:HGNC Symbol;Acc:12682]
VIM	ENSG00000026025	7431	vimentin [Source:HGNC Symbol;Acc:12692]
VPREB3	ENSG00000128218	29802	pre-B lymphocyte 3 [Source:HGNC Symbol;Acc:12710]
VPS28	ENSG00000160948	51160	vacuolar protein sorting 28 homolog (S. cerevisiae) [Source:HGNC Symbol;Acc:18178]
VPS53	ENSG00000141252	55275	vacuolar protein sorting 53 homolog (S. cerevisiae) [Source:HGNC Symbol;Acc:25608]
WBSCR22	ENSG00000071462	114049	Williams Beuren syndrome chromosome region 22 [Source:HGNC Symbol;Acc:16405]
WDR26	ENSG00000162923	80232	WD repeat domain 26 [Source:HGNC Symbol;Acc:21208]
WDTC1	ENSG00000142784	23038	WD and tetratricopeptide repeats 1 [Source:HGNC Symbol;Acc:29175]
WISP1	ENSG00000104415	8840	WNT1 inducible signaling pathway protein 1 [Source:HGNC Symbol;Acc:12769]	Reddy et al., 2011 J Cell Physiol. 226(12):3303-15
WIZ	ENSG00000011451	58525	widely interspaced zinc finger motifs [Source:HGNC Symbol;Acc:30917]
WNT10B	ENSG00000169884	7480	wingless-type MMTV integration site family, member 10B [Source:HGNC Symbol;Acc:12775]
WNT4	ENSG00000162552	54361	wingless-type MMTV integration site family, member 4 [Source:HGNC Symbol;Acc:12783]
WT1	ENSG00000184937	7490	Wilms tumor 1 [Source:HGNC Symbol;Acc:12796]
XDH	ENSG00000158125	7498	xanthine dehydrogenase [Source:HGNC Symbol;Acc:12805]
XPO6	ENSG00000169180	23214	exportin 6 [Source:HGNC Symbol;Acc:19733]
YY1	ENSG00000100811	7528	YY1 transcription factor [Source:HGNC Symbol;Acc:12856]
ZBTB14	ENSG00000198081	7541	zinc finger and BTB domain containing 14 [Source:HGNC Symbol;Acc:12860]
ZBTB7A	ENSG00000178951	51341	zinc finger and BTB domain containing 7A [Source:HGNC Symbol;Acc:18078]
ZFP36L2	ENSG00000152518	678	ZFP36 ring finger protein-like 2 [Source:HGNC Symbol;Acc:1108]
ZFYVE9	ENSG00000157077	9372	zinc finger, FYVE domain containing 9 [Source:HGNC Symbol;Acc:6775]
ZHX2	ENSG00000178764	22882	zinc fingers and homeoboxes 2 [Source:HGNC Symbol;Acc:18513]
ZKSCAN5	ENSG00000196652	23660	zinc finger with KRAB and SCAN domains 5 [Source:HGNC Symbol;Acc:12867]
ZMIZ2	ENSG00000122515	83637	zinc finger, MIZ-type containing 2 [Source:HGNC Symbol;Acc:22229]
ZMYM2	ENSG00000121741	7750	zinc finger, MYM-type 2 [Source:HGNC Symbol;Acc:12989]
ZNF20	ENSG00000132010	7568	zinc finger protein 20 [Source:HGNC Symbol;Acc:12992]
ZNF212	ENSG00000170260	7988	zinc finger protein 212 [Source:HGNC Symbol;Acc:13004]
ZNF259	ENSG00000109917	8882	zinc finger protein 259 [Source:HGNC Symbol;Acc:13051]
ZNF366	ENSG00000178175	167465	zinc finger protein 366 [Source:HGNC Symbol;Acc:18316]
ZNF473	ENSG00000142528	25888	zinc finger protein 473 [Source:HGNC Symbol;Acc:23239]
ZNF544	ENSG00000198131	27300	zinc finger protein 544 [Source:HGNC Symbol;Acc:16759]
ZSCAN12	ENSG00000158691	9753	zinc finger and SCAN domain containing 12 [Source:HGNC Symbol;Acc:13172]
