# Supplementary material for: High EMT Signature Score of Invasive Non-Small Cell Lung Cancer (NSCLC) Cells Correlates with NFκB Driven Colony-Stimulating Factor 2 (CSF2/GM-CSF) Secretion by Neighboring Stromal Fibroblasts
Source: PLoS One. 2015 Apr 28;10(4):e0124283. doi: 10.1371/journal.pone.0124283 (PMC4412534; doi:10.1371/journal.pone.0124283)
Supplement: S3 Table — Selection parameters are: FC<-1.5 or FC>1.5 and p<0.01. Genes linked to NFκB are indicated (see S2 Table). Genes are extracted from the Ingenuity Canonical Pathway Analysis (see also Table 2). (XLSX) [file pone.0124283.s013.xlsx]

## Sheet: Tabelle1
Co-Culture	Gene Symbol	Gene Name	NFĸB linked
NCI-H1437+FBs	C1S	complement component 1, s subcomponent	no
NCI-H1437+FBs	C3	complement component 3	yes
NCI-H1437+FBs	C5	complement component 5	no
NCI-H1437+FBs	COL1A1	collagen, type I, alpha 1	yes
NCI-H1437+FBs	COL1A2	collagen, type I, alpha 2	yes
NCI-H1437+FBs	COL3A1	collagen, type III, alpha 1	yes
NCI-H1437+FBs	CP	ceruloplasmin (ferroxidase)	no
NCI-H1437+FBs	FGA	fibrinogen alpha chain	no
NCI-H1437+FBs	FGB	fibrinogen beta chain	no
NCI-H1437+FBs	FGG	fibrinogen gamma chain	no
NCI-H1437+FBs	FN1	fibronectin 1	yes
NCI-H1437+FBs	IL1R1	interleukin 1 receptor, type I	no
NCI-H1437+FBs	IL6	interleukin 6	yes
NCI-H1437+FBs	ORM1	orosomucoid 1	yes
NCI-H1437+FBs	ORM2	orosomucoid 2	no
NCI-H1437+FBs	OSMR	oncostatin M receptor	no
NCI-H1437+FBs	SERPINE1	serpin peptidase inhibitor, clade E (nexin, plasminogen activator inhibitor type 1), member 1	yes
NCI-H1437+FBs	STAT3	signal transducer and activator of transcription 3 (acute-phase response factor)	no
Calu-1+FBs	ACTA2	alpha smooth muscle actin	yes
Calu-1+FBs	CLDN2	claudin 2	yes
Calu-1+FBs	COL1A2	collagen, type I, alpha 2	yes
Calu-1+FBs	COL3A1	collagen, type III, alpha 1	yes
Calu-1+FBs	CXCL10	chemokine (C-X-C motif) ligand 10	yes
Calu-1+FBs	CXCL11	chemokine (C-X-C motif) ligand 11	yes
Calu-1+FBs	EDNRA	endothelin receptor type A	no
Calu-1+FBs	FPR1	formyl peptide receptor 1	no
Calu-1+FBs	IFIT1	interferon-induced protein with tetratricopeptide repeats 1	no
Calu-1+FBs	IFIT3	interferon-induced protein with tetratricopeptide repeats 3	yes
Calu-1+FBs	IFITM1	Interferon-induced transmembrane protein 1	no
Calu-1+FBs	IL1A	interleukin 1, alpha	yes
Calu-1+FBs	IL1B	interleukin 1, beta	no
Calu-1+FBs	IL1R1	interleukin 1 receptor, type I	no
Calu-1+FBs	IL6	interleukin 6	yes
Calu-1+FBs	IRF9	interferon regulatory factor 9	no
Calu-1+FBs	ITGA2	integrin, alpha 2 (CD49B, alpha 2 subunit of VLA-2 receptor)	no
Calu-1+FBs	ITGA5	integrin, alpha 5 (fibronectin receptor, alpha polypeptide)	yes
Calu-1+FBs	JAM3	junctional adhesion molecule 3	no
Calu-1+FBs	MMP1	matrix metallopeptidase 1 (interstitial collagenase)	yes
Calu-1+FBs	MMP14	matrix metallopeptidase 14 (membrane-inserted)	no
Calu-1+FBs	MX1	myxovirus (influenza virus) resistance 1, interferon-inducible protein p78 (mouse)	yes
Calu-1+FBs	MYH11	myosin, heavy chain 11, smooth muscle	no
Calu-1+FBs	OAS1	2'-5'-oligoadenylate synthetase 1, 40/46kDa	no
Calu-1+FBs	PECAM1	platelet/endothelial cell adhesion molecule 1	no
Calu-1+FBs	SDC2	syndecan 2	yes
Calu-1+FBs	STAT1	signal transducer and activator of transcription 1, 91kDa	no
Calu-1+FBs	TFPI2	tissue factor pathway inhibitor 2	yes
Calu-1+FBs	THBS2	thrombospondin 2	yes
Calu-1+FBs	VCAM1	vascular cell adhesion molecule 1	yes
Calu-1+FBs	VEGFA	vascular endothelial growth factor A	no
